# Supplementary material for: Determinants of Dutch public health professionals’ intention to use digital contact tracing support tools: A cross-sectional online questionnaire study
Source: PLOS Digit Health. 2024 Feb 14;3(2):e0000425. doi: 10.1371/journal.pdig.0000425 (PMC10866487; doi:10.1371/journal.pdig.0000425)
Supplement: S1 Dataset — In this dataset, we aggregated the variables ‘Age’ and ‘Province of employment’ to increase the anonymity of respondents. (CSV) [file pdig.0000425.s004.csv]

Age	Gender	Province.of.employment	Primary.employment.at.PHS	Experience.with.CT.for.COVID.19	Experience.with.CT.for.other.diseases	Current.perceived.workload.of.CT.for.PHPs	Current.perceived.speed.of.CT	Current.perceived.difficulty.of.CT	Current.perceived.effectiveness.of.CT.for.stopping.COVID.19.transmission	Current.perceived.effectiveness.of.CT.for.gaining.insight.into.COVID.19.transmission	Current.perceived.importance.of.CT	Current.perceived.necessity.of.CT	Current.perceived.usefulness.of.CT	Belief.that.cases.and.contacts.know.wat.CT.is.and.what.it.entails	Belief.that.cases.and.contacts.are.aware.of.the.role.of.CT.in.combating.COVID.19	Perceived.need.for.PHS.control.to.ensure.adequate.execution.of.CT	Belief.that.CT.mainly.is.the.responsibility.of.PHS.or.cases.and.contacts	Perceived.cooperation.of.cases.in.CT	Perceived.cooperation.of.contacts.in.CT	Perceived.compliance.with.CT.measures.and.guidelines.of.cases	Perceived.compliance.with.CT.measures.and.guidelines.of.contacts	Anticipated.effect.of.digitalization.on.the.efficiency.of.CT	Anticipated.effort.required.to.learn.using.new.digital.systems.for.CT	Perceived.importance.of.personal.contact.with.cases.in.CT	Anticipated.extent.to.which.CT.can.be.digitalized	Trust.in.development.of.novel.digital.systems.for.CT.by.government.or.PHS	Worry.about.data.security.and.privacy.protection	Perceived.need.for.digitalization.to.improve.CT	Attitude.towards.digitalization.of.CT	Trust.in.implementation.of.novel.digital.systems.for.CT.by.government.or.PHS	Perceived.importance.of.personal.contact.with.contacts.in.CT	T1.Anticipated.willingness.of.cases.to.use.tool	T1.Anticipated.skills.of.cases.to.use.tool	T1.Anticipated.effect.on.the.pleasantness.to.participate.in.CT.for.cases	T1.Anticipated.effect.on.speed.of.CT	T1.Anticipated.effect.on.the.workload.of.PHPs	T1.Anticipated.effect.on.the.difficulty.of.CT	T1.Anticipated.effect.on.the.number.of.identified.cases..settings..and.clusters.in.CT	T1.Anticipated.effect.on.the.correctness.of.CT.data	T1.Anticipated.effect.on.support.that.PHPs.can.offer.to.cases	T1.Anticipated.effect.on.the.control.of.PHPs.over.the.CT.process	T1.Anticipated.effect.on.compliance.of.cases.with.CT.measures.and.guidelines	T1.intention	T1.Anticipated.effect.on.the.completeness.of.CT.data	T2.Anticipated.willingness.of.cases.to.use.tool	T2.Anticipated.skills.of.cases.to.use.tool	T2.Anticipated.effect.on.the.pleasantness.to.participate.in.CT.for.cases	T2.Anticipated.effect.on.the.pleasantness.to.participate.in.CT.for.contacts	T2.Anticipated.effect.on.speed.of.CT
36-55	Female	South (Zeeland, Limburg, Noord-Brabant)	CT-staff	1-2 years	No general experience with CT	3	3	3	2	1	3	3	3	3	3	3	2	4	3	3	3	3	3	3	3	3	2	3	3	3	1	3	3	2	3	3	3	2	2	2	2	2	3	2	3	1	2	2	3
56-65+	Male	East (Overijssel, Gelderland, Flevoland)	CT-staff	1-2 years	No general experience with CT	2	2	3	3	3	3	3	3	3	3	3	2	3	3	3	3	0	4	4	1	3	2	3	3	2	4	1	2	1	3	3	3	3	3	3	1	1	4	1	3	3	3	3	3
18-35	Female	North (Friesland ,Groningen, Drenthe)	CT-staff	1-6 months	No general experience with CT	2	1	2	3	4	3	3	3	3	3	3	2	3	3	3	3	3	1	3	3	3	1	3	3	3	3	3	3	3	3	3	3	3	3	3	3	3	3	3	1	3	1	3	3
36-55	Female	North (Friesland ,Groningen, Drenthe)	Other(conversation coach, health educator, policy advisor)	1-6 months	No general experience with CT	2	2	4	4	2	4	4	4	1	1	4	2	4	4	3	3	4	4	4	2	4	0	4	3	4	4	1	1	1	1	1	2	1	1	2	1	1	1	1	1	1	1	1	2
36-55	Male	South (Zeeland, Limburg, Noord-Brabant)	CT-staff	1-2 years	No general experience with CT	2	2	2	4	4	2	4	4	2	2	4	2	3	3	1	1	2	4	4	2	1	3	4	4	2	4	1	1	1	2	1	2	1	1	1	1	2	2	1	2	1	1	1	2
56-65+	Female	North (Friesland ,Groningen, Drenthe)	CT-staff	1-6 months	No general experience with CT	1	1	2	1	2	3	2	2	3	2	4	1	4	2	2	2	3	2	3	3	2	1	3	3	3	2	2	1	2	2	3	3	3	3	3	2	2	3	2	3	1	1	3	3
56-65+	Female	East (Overijssel, Gelderland, Flevoland)	CT-staff	No specific COVID-19 CT experience	No general experience with CT	2	3	3	3	3	3	3	3	2	3	3	2	4	3	3	2	3	2	3	2	2	2	3	3	2	3	2	2	2	3	3	3	2	2	2	2	2	3	2	2	2	2	2	3
18-35	Female	South (Zeeland, Limburg, Noord-Brabant)	PHS-nurse	No specific COVID-19 CT experience	No general experience with CT	4	3	3	1	1	0	1	1	2	2	4	0	3	2	2	2	3	3	4	3	3	2	3	2	2	4	2	2	2	2	2	2	2	2	2	2	2	2	2	2	1	2	2	2
18-35	Female	East (Overijssel, Gelderland, Flevoland)	CT-staff	<1 month	No general experience with CT	2	2	3	1	3	1	3	2	3	3	3	2	3	2	3	3	3	3	3	1	1	1	3	1	1	3	3	3	3	3	1	3	3	3	3	2	1	3	3	3	2	3	1	3
56-65+	Female	East (Overijssel, Gelderland, Flevoland)	CT-staff	1-2 years	No general experience with CT	2	2	3	4	4	4	3	3	3	4	3	2	4	3	3	3	4	2	4	3	3	1	4	3	4	3	1	1	3	4	3	3	4	1	2	0	1	3	1	2	1	2	2	2
18-35	Male	East (Overijssel, Gelderland, Flevoland)	CT-staff	1-6 months	No general experience with CT	1	3	1	3	4	4	4	4	0	0	4	0	3	4	4	3	3	1	4	0	3	2	3	2	2	0	0	0	0	0	0	0	0	0	0	0	0	0	0	3	3	3	3	3
56-65+	Female	East (Overijssel, Gelderland, Flevoland)	CT-staff	1-2 years	No general experience with CT	1	2	2	1	3	3	2	2	3	3	3	2	4	3	3	3	2	3	3	3	3	2	3	2	2	3	2	3	2	3	3	3	3	3	3	3	2	3	3	3	3	2	2	3
18-35	Female	North (Friesland ,Groningen, Drenthe)	CT-staff	1-6 months	No general experience with CT	1	2	2	1	3	3	3	1	3	1	3	1	3	3	3	1	3	4	3	2	3	2	3	3	2	1	1	1	3	3	3	3	3	3	3	1	2	3	1	1	1	2	2	2
18-35	Male	West (Utrecht, Noord-Holland, Zuid-Holland)	CT-staff	7-12 months	No general experience with CT	3	3	3	1	3	4	3	3	3	1	3	2	3	2	2	2	2	4	4	2	2	1	3	2	2	2	1	2	1	3	3	3	1	3	2	1	2	3	1	2	2	1	2	2
36-55	Female	South (Zeeland, Limburg, Noord-Brabant)	CT-staff	7-12 months	No general experience with CT	2	1	3	3	3	2	3	3	1	1	3	2	3	2	4	3	3	3	3	2	3	2	3	3	3	2	2	2	1	4	4	4	2	3	3	3	2	3	3	1	1	1	1	3
36-55	Female	West (Utrecht, Noord-Holland, Zuid-Holland)	PHS-doctor	1-2 years	More than 10 years	1	2	3	1	1	2	2	2	3	1	3	2	3	2	3	2	3	3	3	3	1	0	4	4	1	3	3	3	4	2	3	3	3	3	4	2	2	4	3	3	3	4	4	3
18-35	Male	East (Overijssel, Gelderland, Flevoland)	CT-staff	1-2 years	No general experience with CT	3	3	3	1	1	1	1	1	3	3	3	1	3	1	1	1	3	3	3	3	2	3	4	3	2	1	0	1	1	3	3	3	1	1	3	0	2	3	3	1	1	1	1	4
56-65+	Male	South (Zeeland, Limburg, Noord-Brabant)	CT-staff	1-2 years	No general experience with CT	1	2	2	3	3	3	3	2	3	3	3	2	3	3	3	3	3	3	3	3	3	0	2	3	3	3	3	3	2	3	3	3	3	3	2	2	2	3	3	2	2	2	2	3
56-65+	Female	East (Overijssel, Gelderland, Flevoland)	CT-staff	1-2 years	No general experience with CT	2	2	3	3	3	3	3	3	3	3	3	2	2	3	2	3	3	3	3	3	3	2	3	3	3	3	0	0	0	0	1	2	1	2	1	0	2	1	2	1	1	1	1	3
56-65+	Female	East (Overijssel, Gelderland, Flevoland)	CT-staff	1-2 years	No general experience with CT	2	3	2	2	4	2	2	3	3	2	3	2	4	1	3	2	2	3	3	2	3	3	2	3	2	2	1	3	2	3	3	3	3	3	2	3	2	4	3	2	3	2	1	2
18-35	Male	East (Overijssel, Gelderland, Flevoland)	CT-staff	7-12 months	No general experience with CT	3	3	4	2	4	3	3	3	2	1	4	2	4	4	2	2	4	4	3	3	4	1	4	4	4	1	3	3	3	4	4	2	3	2	3	2	2	3	2	3	3	3	3	3
18-35	Female	North (Friesland ,Groningen, Drenthe)	CT-staff manager/coordinator	1-2 years	No general experience with CT	3	3	3	3	3	2	2	2	2	1	2	2	3	3	3	3	4	4	4	1	3	1	4	3	2	4	3	3	2	4	4	3	4	2	4	2	2	4	4	2	2	3	3	3
18-35	Male	East (Overijssel, Gelderland, Flevoland)	CT-staff	1-2 years	No general experience with CT	2	3	3	4	4	4	4	4	1	1	4	0	4	4	4	4	1	2	4	0	0	3	1	0	0	4	0	0	0	1	1	1	1	0	0	0	0	0	0	0	0	0	0	0
36-55	Female	West (Utrecht, Noord-Holland, Zuid-Holland)	CT-staff	1-2 years	No general experience with CT	2	2	2	3	1	2	3	3	1	1	4	2	3	1	2	1	2	3	4	1	1	3	1	2	1	3	1	3	1	1	1	1	2	1	2	1	1	2	0	2	1	1	3	2
18-35	Male	East (Overijssel, Gelderland, Flevoland)	CT-staff	<1 month	No general experience with CT	1	1	1	2	3	2	3	3	1	1	3	1	3	3	3	3	3	2	4	3	3	2	4	3	2	3	2	3	2	3	3	3	3	2	3	3	3	3	2	3	3	3	3	2
18-35	Female	South (Zeeland, Limburg, Noord-Brabant)	CT-staff	1-2 years	No general experience with CT	2	3	2	2	2	2	2	2	1	1	4	0	3	2	3	4	3	3	4	3	3	2	4	3	3	4	2	2	2	3	3	3	1	2	1	0	1	2	2	3	3	3	3	3
18-35	Male	East (Overijssel, Gelderland, Flevoland)	CT-staff	No specific COVID-19 CT experience	No general experience with CT	2	3	3	1	3	2	2	2	2	1	3	2	3	3	3	3	2	3	4	2	2	2	3	2	2	3	3	3	3	3	2	3	2	3	2	3	3	3	4	2	2	2	2	2
18-35	Female	South (Zeeland, Limburg, Noord-Brabant)	CT-staff	1-6 months	No general experience with CT	3	3	4	2	3	2	2	2	3	1	3	2	3	3	3	3	3	4	4	3	2	3	4	2	1	1	3	2	1	3	2	2	3	2	3	1	2	2	2	3	3	3	3	3
18-35	Female	North (Friesland ,Groningen, Drenthe)	CT-staff	7-12 months	No general experience with CT	2	3	3	1	3	2	3	3	1	3	3	3	3	1	3	3	3	4	4	3	3	2	3	3	3	1	1	3	1	3	3	3	3	3	3	2	2	3	3	3	3	3	3	3
18-35	Male	East (Overijssel, Gelderland, Flevoland)	CT-staff	1-2 years	No general experience with CT	2	3	3	3	4	3	3	3	2	1	4	2	3	3	4	4	3	4	4	1	3	0	2	2	3	3	1	2	1	2	1	2	0	0	2	0	2	2	1	1	2	1	1	2
56-65+	Male	South (Zeeland, Limburg, Noord-Brabant)	CT-staff	1-2 years	No general experience with CT	2	2	2	1	1	2	2	2	1	2	4	0	1	1	3	3	2	2	4	1	2	2	1	1	2	4	1	1	0	1	1	1	0	1	1	0	2	1	1	1	1	0	0	1
36-55	Male	West (Utrecht, Noord-Holland, Zuid-Holland)	CT-staff	1-2 years	No general experience with CT	1	2	1	3	3	3	3	3	1	1	4	1	3	3	3	3	1	1	4	1	1	0	2	2	1	3	3	3	3	2	3	3	2	3	3	2	3	3	2	1	3	2	3	3
18-35	Male	North (Friesland ,Groningen, Drenthe)	CT-staff	1-6 months	No general experience with CT	3	3	3	1	2	1	1	1	2	1	1	3	2	1	2	1	3	4	2	3	2	1	3	3	2	0	3	2	3	3	4	3	2	3	3	3	2	3	2	2	2	2	0	1
56-65+	Female	West (Utrecht, Noord-Holland, Zuid-Holland)	CT-staff	1-2 years	No general experience with CT	2	1	2	1	1	2	3	2	1	1	3	2	3	2	3	3	2	3	4	3	2	2	4	3	2	3	1	3	2	3	3	3	3	3	2	2	2	3	2	2	3	2	2	3
18-35	Female	East (Overijssel, Gelderland, Flevoland)	PHS-nurse	1-2 years	3-5 years	2	2	2	0	2	3	3	3	3	3	2	2	3	3	2	2	3	4	2	2	3	1	3	3	3	2	2	2	2	3	3	3	2	2	2	1	2	3	2	2	2	2	2	3
18-35	Female	West (Utrecht, Noord-Holland, Zuid-Holland)	CT-staff	1-2 years	No general experience with CT	2	2	4	2	0	3	2	3	3	0	3	1	3	1	3	1	4	4	4	3	4	2	3	2	1	4	3	3	3	3	4	3	3	4	3	3	4	3	4	4	3	3	3	3
18-35	Female	South (Zeeland, Limburg, Noord-Brabant)	PHS-nurse	No specific COVID-19 CT experience	No general experience with CT	4	3	4	0	2	1	2	1	1	1	3	2	3	3	2	2	3	3	3	3	1	2	3	3	1	2	3	3	3	3	4	2	2	2	3	1	2	4	3	3	3	3	3	4
56-65+	Male	North (Friesland ,Groningen, Drenthe)	CT-staff	1-6 months	No general experience with CT	1	1	1	3	3	3	2	2	3	2	2	1	4	4	3	3	1	2	3	3	1	2	4	3	1	2	3	3	3	3	3	3	3	3	3	2	2	4	3	3	3	2	3	3
18-35	Male	West (Utrecht, Noord-Holland, Zuid-Holland)	CT-staff	1-2 years	No general experience with CT	1	3	3	3	2	3	3	3	3	1	4	1	3	1	3	1	3	3	3	2	3	3	2	1	1	3	3	1	1	1	3	1	1	3	1	1	1	2	1	3	1	3	3	3
36-55	Male	East (Overijssel, Gelderland, Flevoland)	CT-staff	1-2 years	No general experience with CT	2	2	3	3	3	3	3	3	3	3	4	1	4	3	4	3	3	3	4	3	2	2	3	3	2	3	3	3	3	3	3	3	3	2	3	3	2	4	2	3	3	2	2	3
18-35	Male	West (Utrecht, Noord-Holland, Zuid-Holland)	CT-staff	7-12 months	No general experience with CT	1	2	3	3	3	2	2	2	4	3	3	2	4	3	3	3	4	4	3	4	0	4	4	4	0	3	2	3	3	3	3	3	1	3	3	3	3	3	3	2	3	3	3	3
18-35	Female	South (Zeeland, Limburg, Noord-Brabant)	CT-staff	7-12 months	No general experience with CT	3	3	3	3	3	3	4	4	1	1	4	2	4	3	3	3	3	3	3	3	2	1	3	3	2	2	3	2	2	3	3	3	3	3	3	3	2	3	3	1	2	3	2	3
18-35	Female	West (Utrecht, Noord-Holland, Zuid-Holland)	CT-staff	1-2 years	No general experience with CT	1	1	3	2	3	3	3	3	3	1	3	1	3	3	3	3	2	2	2	3	2	2	2	3	2	2	1	3	1	3	2	2	1	1	2	1	2	3	1	3	3	3	2	3
18-35	Male	West (Utrecht, Noord-Holland, Zuid-Holland)	CT-staff manager/coordinator	1-2 years	No general experience with CT	1	1	2	1	1	2	1	2	2	1	3	3	3	2	2	3	3	1	3	3	2	3	4	3	2	2	3	3	3	3	3	3	1	3	3	2	2	3	3	1	2	2	1	1
18-35	Female	East (Overijssel, Gelderland, Flevoland)	CT-staff	7-12 months	No general experience with CT	2	2	3	2	2	2	1	0	3	1	1	2	3	1	3	2	3	3	4	3	3	2	4	3	0	2	1	1	2	3	2	2	2	2	2	1	2	2	1	2	2	3	2	3
18-35	Male	West (Utrecht, Noord-Holland, Zuid-Holland)	CT-staff manager/coordinator	7-12 months	No general experience with CT	3	3	3	3	3	2	2	2	3	1	3	1	3	2	3	3	2	3	2	2	1	1	2	2	1	3	3	3	2	3	3	2	3	1	1	1	2	2	1	3	3	3	3	2
18-35	Female	North (Friesland ,Groningen, Drenthe)	CT-staff	<1 month	No general experience with CT	2	2	2	3	3	3	2	3	2	1	2	2	3	2	2	1	3	2	3	2	3	1	3	4	2	2	2	2	3	3	0	3	3	3	3	3	2	4	3	2	2	2	2	3
36-55	Female	East (Overijssel, Gelderland, Flevoland)	CT-staff	1-2 years	No general experience with CT	2	3	3	2	4	2	2	3	3	3	3	2	4	3	3	3	4	4	3	3	3	2	3	3	3	2	3	2	2	4	4	4	3	4	3	2	2	4	3	4	3	3	4	4
18-35	Male	South (Zeeland, Limburg, Noord-Brabant)	CT-staff manager/coordinator	1-2 years	No general experience with CT	4	3	3	1	3	2	3	3	2	2	2	2	3	3	1	1	3	4	4	2	1	1	3	3	2	3	1	2	2	3	3	3	3	2	1	1	1	3	3	2	2	2	3	3
36-55	Female	West (Utrecht, Noord-Holland, Zuid-Holland)	CT-staff	7-12 months	No general experience with CT	2	3	3	1	2	2	3	2	3	3	3	2	3	2	3	3	4	3	4	3	3	2	4	3	2	2	1	1	2	3	3	3	3	2	2	2	2	3	2	3	3	3	3	3
36-55	Female	East (Overijssel, Gelderland, Flevoland)	CT-staff	1-2 years	No general experience with CT	3	1	4	0	0	0	0	0	1	0	1	3	3	3	2	2	3	3	4	3	3	4	3	3	3	3	1	1	0	3	3	3	1	1	1	1	2	1	1	1	0	0	0	1
56-65+	Female	East (Overijssel, Gelderland, Flevoland)	CT-staff	1-6 months	No general experience with CT	0	0	2	2	3	2	2	2	2	2	3	2	4	4	3	2	4	3	3	1	3	3	4	3	3	2	3	3	3	3	3	3	3	3	3	3	2	4	3	3	2	3	3	3
36-55	Male	East (Overijssel, Gelderland, Flevoland)	CT-staff	1-2 years	No general experience with CT	2	2	3	0	0	2	1	1	1	1	3	2	3	0	3	1	4	4	4	1	3	1	4	4	3	3	3	2	2	3	3	3	3	3	3	3	2	4	3	3	2	3	2	4
36-55	Female	South (Zeeland, Limburg, Noord-Brabant)	CT-staff manager/coordinator	1-2 years	No general experience with CT	2	3	3	0	1	1	1	1	1	1	1	3	3	1	3	2	3	2	3	4	1	2	3	2	1	2	2	2	2	3	3	2	2	3	2	1	2	2	3	2	2	1	2	3
18-35	Female	North (Friesland ,Groningen, Drenthe)	PHS-doctor	7-12 months	No general experience with CT	2	2	3	2	1	3	3	2	1	1	3	2	3	2	2	2	3	3	3	3	3	1	3	3	3	2	3	3	3	2	2	2	2	3	2	2	3	3	3	3	3	3	2	2
36-55	Female	North (Friesland ,Groningen, Drenthe)	CT-staff	1-2 years	No general experience with CT	2	2	4	2	3	3	3	3	3	3	3	2	3	3	3	3	3	3	3	3	3	2	3	3	3	2	3	2	2	2	3	2	3	2	3	1	2	2	3	3	2	2	1	2
56-65+	Female	North (Friesland ,Groningen, Drenthe)	CT-staff	<1 month	No general experience with CT	1	2	2	3	4	3	3	4	3	3	3	1	3	2	3	3	3	1	3	3	3	1	3	3	3	2	2	1	1	2	2	2	2	2	3	2	2	2	2	2	1	1	1	3
18-35	Female	South (Zeeland, Limburg, Noord-Brabant)	Other(conversation coach, health educator, policy advisor)	1-2 years	No general experience with CT	3	3	3	2	0	2	2	1	3	2	3	2	2	2	2	2	3	3	2	3	2	2	3	3	2	2	2	2	2	3	3	3	2	2	2	2	2	3	2	2	2	2	2	3
36-55	Male	East (Overijssel, Gelderland, Flevoland)	PHS-doctor	1-2 years	More than 10 years	1	1	3	1	1	2	2	2	3	3	3	0	3	3	3	2	3	3	3	3	3	2	3	3	2	2	2	2	3	3	3	3	3	2	2	3	2	3	3	3	2	3	3	3
18-35	Male	West (Utrecht, Noord-Holland, Zuid-Holland)	CT-staff	1-2 years	No general experience with CT	3	2	2	2	3	3	2	2	3	3	3	2	3	3	3	2	3	3	3	3	2	2	4	3	2	2	2	2	2	3	3	3	3	3	3	3	2	3	3	3	3	3	3	3
18-35	Male	East (Overijssel, Gelderland, Flevoland)	CT-staff	1-2 years	No general experience with CT	1	2	2	3	4	3	3	3	3	3	4	0	3	3	4	4	2	1	0	1	0	3	2	2	0	0	1	1	2	3	3	3	1	1	2	1	2	1	1	0	1	1	3	3
36-55	Female	North (Friesland ,Groningen, Drenthe)	CT-staff	1-6 months	No general experience with CT	1	1	2	3	4	3	3	3	1	1	4	1	3	3	3	3	3	3	3	3	1	1	4	3	1	1	2	2	3	4	4	4	3	2	2	2	3	4	4	2	3	2	1	3
56-65+	Female	East (Overijssel, Gelderland, Flevoland)	CT-staff	1-2 years	No general experience with CT	1	3	2	4	4	3	3	4	3	3	4	1	4	3	4	3	4	3	4	3	2	2	3	2	2	2	3	3	3	3	3	2	2	2	2	2	2	4	2	3	2	2	1	3
56-65+	Female	North (Friesland ,Groningen, Drenthe)	CT-staff	1-6 months	No general experience with CT	1	1	2	2	3	3	3	3	1	1	3	2	3	2	2	2	3	2	3	1	2	2	3	1	2	3	2	2	1	2	3	2	2	2	2	2	2	3	2	2	2	2	2	3
18-35	Male	South (Zeeland, Limburg, Noord-Brabant)	CT-staff	7-12 months	No general experience with CT	3	2	2	1	2	2	2	3	1	1	3	1	3	3	2	2	2	3	3	3	1	1	4	3	1	3	1	2	0	2	1	2	3	1	2	2	2	1	1	2	2	3	2	2
36-55	Female	West (Utrecht, Noord-Holland, Zuid-Holland)	CT-staff	7-12 months	No general experience with CT	1	1	3	1	2	1	2	2	3	2	3	1	3	3	2	2	3	3	4	1	2	1	4	2	2	4	2	2	3	3	3	3	3	3	3	2	2	4	2	2	2	3	3	4
18-35	Female	East (Overijssel, Gelderland, Flevoland)	CT-staff	1-2 years	No general experience with CT	4	4	4	1	0	1	1	2	1	1	3	2	3	3	3	3	4	4	2	3	2	1	4	3	2	2	1	2	3	4	4	4	4	2	1	1	2	3	2	1	2	2	3	4
56-65+	Female	West (Utrecht, Noord-Holland, Zuid-Holland)	PHS-doctor	1-2 years	More than 10 years	0	4	2	2	2	1	1	1	3	0	1	4	2	2	2	2	0	1	1	4	1	3	2	3	1	1	2	1	2	2	2	3	2	2	2	2	2	2	2	2	1	2	2	2
18-35	Male	West (Utrecht, Noord-Holland, Zuid-Holland)	CT-staff	1-2 years	No general experience with CT	3	3	3	3	3	3	3	3	4	3	3	1	3	3	3	3	3	3	3	1	1	3	3	1	1	3	1	1	1	3	3	3	3	1	1	1	1	1	1	3	3	3	3	3
56-65+	Female	East (Overijssel, Gelderland, Flevoland)	CT-staff	7-12 months	No general experience with CT	1	1	2	2	2	4	4	4	1	0	4	2	4	3	2	2	3	3	4	2	2	4	4	3	2	4	2	2	1	3	4	3	2	3	2	1	2	3	3	2	3	3	3	3
56-65+	Female	East (Overijssel, Gelderland, Flevoland)	PHS-nurse	1-2 years	No general experience with CT	0	1	2	2	3	3	3	3	3	3	3	2	3	3	3	3	4	3	4	3	3	1	4	4	2	4	2	3	3	4	3	3	4	4	4	3	4	4	4	3	2	3	3	3
56-65+	Male	North (Friesland ,Groningen, Drenthe)	CT-staff	1-2 years	No general experience with CT	2	2	2	3	4	3	3	3	3	3	3	2	3	2	3	2	3	2	4	2	2	3	3	3	2	2	2	3	3	3	3	3	3	2	2	2	2	3	2	3	3	3	3	3
18-35	Female	East (Overijssel, Gelderland, Flevoland)	CT-staff	1-2 years	No general experience with CT	3	2	3	2	3	2	1	2	3	1	3	2	3	2	1	1	3	3	2	3	2	3	4	3	2	2	3	3	3	3	3	3	3	2	3	3	2	4	3	3	3	3	3	4
18-35	Male	South (Zeeland, Limburg, Noord-Brabant)	CT-staff	1-2 years	No general experience with CT	3	3	4	0	2	1	1	1	3	3	3	1	3	3	2	2	3	3	2	3	1	3	3	3	2	1	1	3	2	2	2	2	0	1	2	0	2	1	1	1	3	1	2	2
56-65+	Female	North (Friesland ,Groningen, Drenthe)	CT-staff	1-2 years	No general experience with CT	3	3	2	2	1	2	2	2	3	3	3	2	3	3	3	3	3	3	3	3	3	2	3	3	3	2	3	2	3	3	3	3	3	3	3	3	3	3	3	3	3	3	3	3
18-35	Female	East (Overijssel, Gelderland, Flevoland)	CT-staff	1-6 months	No general experience with CT	0	2	1	4	4	3	3	3	1	2	4	2	3	3	3	3	4	2	2	3	3	0	4	3	3	2	2	2	2	2	1	1	3	3	3	2	1	3	1	2	2	2	2	2
56-65+	Female	East (Overijssel, Gelderland, Flevoland)	CT-staff	1-2 years	No general experience with CT	0	2	2	0	0	2	2	1	1	1	2	2	2	2	2	1	2	2	2	2	0	3	3	2	0	2	1	0	2	3	3	2	2	2	2	3	2	4	2	1	1	2	2	3
56-65+	Male	West (Utrecht, Noord-Holland, Zuid-Holland)	CT-staff	7-12 months	No general experience with CT	3	2	3	1	3	3	3	3	3	2	1	3	3	2	2	2	3	3	3	3	1	4	4	3	0	2	1	2	1	3	3	3	2	1	3	2	2	4	2	2	2	3	2	3
36-55	Female	East (Overijssel, Gelderland, Flevoland)	CT-staff	1-2 years	No general experience with CT	2	3	3	2	2	2	2	2	3	3	3	2	3	3	3	3	3	3	3	3	2	3	3	3	2	2	2	2	1	1	1	2	2	2	2	2	2	3	2	2	2	1	2	2
56-65+	Female	South (Zeeland, Limburg, Noord-Brabant)	CT-staff	1-2 years	No general experience with CT	3	3	3	3	3	3	3	3	1	1	3	2	2	2	3	3	3	2	3	1	2	3	3	3	2	2	1	1	2	2	2	2	3	2	3	2	2	3	3	3	3	3	3	3
18-35	Female	East (Overijssel, Gelderland, Flevoland)	CT-staff manager/coordinator	1-6 months	No general experience with CT	2	3	3	1	4	0	1	1	3	2	3	3	1	0	2	1	4	3	3	3	3	1	3	3	3	1	0	0	3	4	4	3	1	0	1	0	1	2	0	3	2	3	4	2
18-35	Male	South (Zeeland, Limburg, Noord-Brabant)	PHS-nurse	No specific COVID-19 CT experience	1-2 years	1	1	2	0	2	1	1	1	1	2	3	0	3	2	2	2	0	4	4	3	0	1	4	4	0	3	2	2	2	3	3	3	3	2	2	2	2	4	2	2	2	2	2	2
18-35	Male	North (Friesland ,Groningen, Drenthe)	CT-staff	1-6 months	No general experience with CT	1	1	3	3	3	2	2	2	3	3	2	1	3	3	2	2	4	4	3	3	3	0	3	3	3	1	2	3	2	3	3	3	3	1	3	1	2	2	1	2	2	2	2	2
56-65+	Female	West (Utrecht, Noord-Holland, Zuid-Holland)	CT-staff	1-2 years	No general experience with CT	2	2	2	3	3	3	3	3	3	3	3	1	4	2	3	2	3	3	4	3	3	0	4	4	3	4	2	2	2	3	4	4	2	3	3	1	2	4	3	2	2	1	2	3
56-65+	Female	East (Overijssel, Gelderland, Flevoland)	CT-staff	1-2 years	No general experience with CT	3	3	3	3	0	2	3	2	1	1	3	1	3	3	3	3	4	3	4	2	3	4	3	3	3	2	2	2	1	3	3	3	3	3	3	3	1	3	3	1	2	1	1	1
36-55	Female	South (Zeeland, Limburg, Noord-Brabant)	CT-staff	7-12 months	No general experience with CT	2	1	2	1	1	2	1	1	4	3	4	2	4	2	4	4	3	3	3	3	3	1	3	3	3	2	1	3	2	2	2	2	1	1	2	1	1	3	1	3	2	3	2	3
56-65+	Female	East (Overijssel, Gelderland, Flevoland)	CT-staff	1-2 years	No general experience with CT	2	3	3	2	2	3	3	3	3	3	3	2	3	3	3	3	3	3	2	3	2	2	3	2	2	2	2	2	2	3	3	3	3	3	3	3	2	2	3	2	2	2	2	2
36-55	Female	East (Overijssel, Gelderland, Flevoland)	CT-staff	1-6 months	No general experience with CT	2	2	3	1	3	3	1	2	3	3	3	2	3	2	2	2	4	3	3	3	2	1	3	3	2	2	3	3	3	4	3	3	2	2	2	1	2	4	2	1	2	3	3	3
18-35	Male	South (Zeeland, Limburg, Noord-Brabant)	CT-staff	1-2 years	No general experience with CT	3	3	4	2	0	1	1	1	4	3	4	2	3	3	3	3	4	4	2	3	0	1	4	4	0	2	3	2	3	4	4	2	2	2	2	2	2	4	2	3	3	3	3	4
18-35	Male	South (Zeeland, Limburg, Noord-Brabant)	CT-staff	7-12 months	No general experience with CT	2	3	3	2	3	3	3	3	3	3	3	2	3	3	2	3	3	2	3	1	2	2	3	3	2	3	2	1	1	3	3	3	2	2	2	1	2	3	1	1	1	2	2	3
36-55	Female	East (Overijssel, Gelderland, Flevoland)	CT-staff	1-2 years	No general experience with CT	2	2	3	1	3	2	2	2	3	1	3	2	1	1	2	1	3	3	3	3	2	2	3	2	2	2	1	3	1	3	3	2	2	2	2	2	2	2	2	2	2	3	3	3
36-55	Female	South (Zeeland, Limburg, Noord-Brabant)	CT-staff	1-2 years	No general experience with CT	3	3	4	2	1	1	1	3	3	1	3	2	3	3	2	2	3	4	2	3	3	1	3	3	3	1	3	3	1	3	3	3	2	2	3	2	2	4	2	3	3	2	2	3
18-35	Female	West (Utrecht, Noord-Holland, Zuid-Holland)	CT-staff	1-2 years	No general experience with CT	3	2	4	1	1	4	4	3	2	1	3	1	3	1	3	3	4	3	3	3	3	1	4	4	3	2	3	3	3	4	4	4	4	4	3	3	3	4	4	3	3	3	3	2
18-35	Female	North (Friesland ,Groningen, Drenthe)	CT-staff	<1 month	No general experience with CT	1	2	1	1	3	3	3	3	3	2	3	1	3	3	3	3	3	1	3	3	3	1	3	3	3	3	1	3	2	3	3	3	2	3	2	1	2	3	3	3	3	3	3	3
36-55	Female	East (Overijssel, Gelderland, Flevoland)	CT-staff	1-2 years	No general experience with CT	2	3	3	3	3	2	2	3	1	1	3	3	1	0	1	0	4	3	3	4	3	1	4	4	3	3	1	1	0	3	3	3	3	4	4	3	3	3	3	0	1	1	2	3
18-35	Male	East (Overijssel, Gelderland, Flevoland)	CT-staff	1-2 years	No general experience with CT	1	1	2	3	3	3	3	3	1	1	4	1	3	3	3	2	4	4	4	3	3	1	3	4	3	3	1	1	2	3	4	3	0	1	1	0	1	2	1	1	1	1	3	3
18-35	Female	West (Utrecht, Noord-Holland, Zuid-Holland)	CT-staff	1-6 months	No general experience with CT	1	2	3	2	2	1	2	2	3	1	3	2	1	3	3	2	4	4	3	3	2	3	3	3	2	2	1	2	1	3	2	3	3	2	3	1	2	3	3	3	3	3	2	3
18-35	Female	West (Utrecht, Noord-Holland, Zuid-Holland)	CT-staff	1-6 months	No general experience with CT	3	2	3	1	2	2	2	2	2	2	2	2	3	2	3	2	3	2	3	3	3	0	3	3	3	1	2	2	2	3	3	3	4	2	3	2	2	3	2	2	2	2	2	2
18-35	Male	North (Friesland ,Groningen, Drenthe)	CT-staff	<1 month	No general experience with CT	2	2	3	3	4	3	3	3	1	1	3	1	4	3	4	3	3	3	4	3	3	2	3	3	3	3	2	3	2	4	3	3	3	4	3	4	3	3	4	3	3	2	2	4
56-65+	Female	East (Overijssel, Gelderland, Flevoland)	CT-staff	1-2 years	No general experience with CT	1	2	2	3	3	3	3	3	3	3	3	2	3	3	3	3	4	2	4	2	2	2	3	3	2	2	3	2	2	3	3	3	3	3	3	3	3	3	3	2	2	2	2	3
36-55	Male	North (Friesland ,Groningen, Drenthe)	CT-staff	1-6 months	No general experience with CT	3	3	3	3	3	3	3	3	2	1	3	1	4	3	3	3	3	4	4	2	1	1	3	3	1	3	1	2	1	3	3	2	3	0	3	3	2	4	1	2	3	2	1	4
36-55	Male	East (Overijssel, Gelderland, Flevoland)	CT-staff manager/coordinator	1-2 years	No general experience with CT	0	2	1	2	3	3	3	3	2	2	3	1	1	1	1	1	1	3	4	2	1	3	4	3	2	3	3	2	3	3	3	3	2	1	3	1	2	3	2	2	2	2	2	3
18-35	Female	East (Overijssel, Gelderland, Flevoland)	CT-staff	1-2 years	No general experience with CT	2	3	3	2	3	1	1	1	3	1	3	2	3	3	3	3	3	2	3	3	3	1	3	3	3	3	1	2	1	3	3	3	3	1	1	1	1	1	1	3	3	2	2	3
18-35	Female	South (Zeeland, Limburg, Noord-Brabant)	CT-staff	1-6 months	No general experience with CT	3	2	3	3	4	3	3	4	3	3	4	1	4	3	3	3	3	4	4	3	3	2	3	3	3	3	3	3	1	3	3	3	2	1	1	1	1	3	1	4	4	3	3	3
36-55	Female	East (Overijssel, Gelderland, Flevoland)	CT-staff	7-12 months	No general experience with CT	2	2	3	4	3	4	3	4	3	2	3	1	3	3	3	3	3	4	4	1	3	1	3	2	3	3	2	2	2	3	2	2	2	2	2	3	2	4	2	2	2	2	2	2
56-65+	Male	South (Zeeland, Limburg, Noord-Brabant)	CT-staff	1-6 months	No general experience with CT	2	2	3	0	1	1	1	1	3	1	3	2	3	1	2	2	3	3	3	3	2	3	4	3	2	2	3	3	3	3	2	3	3	3	3	3	3	3	3	2	2	3	3	3
18-35	Female	East (Overijssel, Gelderland, Flevoland)	CT-staff	1-2 years	No general experience with CT	2	3	2	3	4	3	3	3	3	3	3	2	3	3	3	3	3	3	3	3	3	2	3	3	3	2	2	3	2	3	3	3	3	4	3	3	2	3	4	3	3	3	3	3
18-35	Female	South (Zeeland, Limburg, Noord-Brabant)	PHS-nurse	No specific COVID-19 CT experience	6-10 years	2	2	2	3	2	3	3	3	1	1	2	3	2	2	2	2	3	3	3	3	3	1	3	3	3	2	2	2	2	2	2	2	2	2	2	2	2	2	2	2	2	2	2	2
18-35	Female	West (Utrecht, Noord-Holland, Zuid-Holland)	CT-staff	1-2 years	No general experience with CT	3	3	3	3	4	3	3	3	3	4	2	2	3	2	2	2	3	2	3	3	3	2	3	2	3	3	2	2	2	1	1	1	1	2	2	1	2	2	1	2	3	3	3	4
36-55	Female	East (Overijssel, Gelderland, Flevoland)	CT-staff	1-2 years	No general experience with CT	1	2	2	2	3	3	3	3	2	2	3	2	1	1	1	1	3	3	3	3	2	2	3	3	2	3	3	2	3	3	4	3	3	2	3	2	3	4	2	3	2	3	3	3
18-35	Female	East (Overijssel, Gelderland, Flevoland)	CT-staff	1-2 years	No general experience with CT	2	3	4	2	3	3	3	3	1	1	3	1	2	2	3	3	4	3	4	3	3	2	3	2	3	3	1	2	2	4	4	3	1	1	1	1	2	1	1	1	1	1	1	4
18-35	Female	East (Overijssel, Gelderland, Flevoland)	CT-staff	1-6 months	No general experience with CT	1	1	2	0	2	3	2	2	3	2	3	2	3	3	3	3	3	3	3	3	2	1	4	3	1	2	3	3	2	4	3	4	3	3	3	2	2	4	2	3	2	1	3	1
56-65+	Female	South (Zeeland, Limburg, Noord-Brabant)	CT-staff	1-2 years	No general experience with CT	1	1	3	4	4	4	4	4	3	3	3	1	4	4	4	4	1	1	4	1	3	3	3	3	3	4	1	3	1	3	3	3	3	1	3	1	3	3	1	3	3	1	1	3
36-55	Female	West (Utrecht, Noord-Holland, Zuid-Holland)	CT-staff	1-2 years	<1 year	2	3	3	4	4	3	4	4	1	1	4	1	4	3	4	3	4	4	4	4	4	0	3	3	4	3	3	3	3	4	0	2	4	4	4	4	3	2	4	3	3	3	1	3
56-65+	Female	East (Overijssel, Gelderland, Flevoland)	CT-staff	1-6 months	No general experience with CT	0	0	2	0	1	1	1	1	1	1	4	2	3	2	3	3	3	2	3	3	3	3	3	3	3	1	3	3	3	3	3	3	3	3	3	3	3	3	3	3	3	3	3	3
56-65+	Female	West (Utrecht, Noord-Holland, Zuid-Holland)	PHS-nurse	1-2 years	More than 10 years	1	2	3	4	4	4	3	3	1	1	3	2	1	1	1	1	2	3	4	1	2	4	2	3	2	4	3	2	3	3	3	3	3	2	3	3	2	4	2	2	1	1	2	1
36-55	Male	North (Friesland ,Groningen, Drenthe)	CT-staff	1-2 years	No general experience with CT	2	2	2	4	4	4	4	4	3	3	3	0	3	3	3	3	3	4	4	2	3	3	3	3	3	4	2	2	3	3	3	3	3	3	3	3	3	3	2	3	2	2	2	3
18-35	Female	East (Overijssel, Gelderland, Flevoland)	CT-staff	1-6 months	No general experience with CT	2	2	3	3	3	3	3	3	2	1	4	2	3	3	3	2	4	4	3	3	3	2	4	4	3	2	1	2	2	3	3	3	3	2	3	3	2	4	3	3	2	3	2	3
18-35	Male	North (Friesland ,Groningen, Drenthe)	CT-staff	<1 month	No general experience with CT	3	2	3	2	3	3	3	3	3	1	3	1	3	3	2	3	3	3	3	3	3	2	1	3	3	3	1	1	1	1	3	3	1	1	4	1	1	1	1	1	1	1	3	2
56-65+	Male	South (Zeeland, Limburg, Noord-Brabant)	CT-staff	1-2 years	No general experience with CT	2	2	2	2	2	2	2	3	2	2	4	0	4	4	4	4	3	3	4	3	2	2	4	3	2	3	1	2	2	3	3	2	2	2	3	2	2	3	3	3	3	2	3	3
18-35	Female	West (Utrecht, Noord-Holland, Zuid-Holland)	CT-staff	1-6 months	No general experience with CT	2	2	2	2	4	3	3	3	2	1	3	0	4	4	4	3	2	3	4	1	2	2	1	1	2	3	2	2	2	2	2	2	1	2	1	1	1	2	1	2	2	2	2	3
18-35	Male	South (Zeeland, Limburg, Noord-Brabant)	CT-staff	7-12 months	No general experience with CT	3	2	3	1	1	2	2	2	1	1	3	2	3	3	3	2	3	3	3	2	1	2	2	3	1	2	2	3	2	3	3	2	3	3	2	1	2	3	2	2	2	2	3	3
56-65+	Female	East (Overijssel, Gelderland, Flevoland)	CT-staff	1-2 years	No general experience with CT	2	3	4	3	4	3	3	3	1	1	4	2	3	3	3	3	3	3	4	2	3	1	3	1	2	4	0	2	0	3	2	1	2	2	2	1	2	2	2	2	2	2	2	4
18-35	Female	West (Utrecht, Noord-Holland, Zuid-Holland)	CT-staff	1-2 years	No general experience with CT	4	4	4	1	1	3	3	3	1	1	3	3	3	3	2	2	3	3	4	3	1	2	3	2	1	3	1	1	3	2	3	3	1	1	1	1	1	2	1	3	1	2	2	3
36-55	Male	West (Utrecht, Noord-Holland, Zuid-Holland)	CT-staff	1-2 years	No general experience with CT	2	2	2	2	3	3	3	3	1	2	3	2	3	2	3	2	4	4	3	3	2	2	3	3	2	3	3	3	2	3	3	3	2	3	3	3	2	4	3	2	3	2	2	2
18-35	Female	West (Utrecht, Noord-Holland, Zuid-Holland)	CT-staff	1-2 years	No general experience with CT	2	3	3	2	4	4	3	4	1	3	2	1	3	1	3	3	3	4	4	3	3	1	4	3	3	3	1	2	0	2	2	1	2	1	2	1	2	0	1	3	2	2	2	3
36-55	Female	East (Overijssel, Gelderland, Flevoland)	CT-staff	1-2 years	No general experience with CT	2	2	3	3	3	3	3	3	1	1	4	0	3	3	2	2	1	3	3	1	2	0	1	2	2	2	2	2	1	2	3	3	2	3	2	1	2	2	1	1	2	1	1	3
18-35	Female	South (Zeeland, Limburg, Noord-Brabant)	CT-staff	1-2 years	No general experience with CT	3	3	3	3	2	3	3	3	2	1	3	1	3	3	3	3	3	4	3	3	2	2	4	3	2	1	2	3	2	2	3	3	2	2	2	2	2	2	2	3	3	2	2	3
18-35	Female	West (Utrecht, Noord-Holland, Zuid-Holland)	CT-staff	1-6 months	No general experience with CT	2	3	3	1	4	3	3	4	3	2	3	1	3	3	4	4	3	2	4	3	3	2	3	3	3	3	3	3	2	4	4	3	2	3	3	3	2	4	2	3	2	2	3	4
36-55	Female	East (Overijssel, Gelderland, Flevoland)	CT-staff	1-2 years	No general experience with CT	2	2	3	3	3	3	3	3	3	2	3	2	3	3	2	1	2	3	3	3	2	3	4	3	2	3	1	3	2	3	2	2	3	2	2	2	1	2	2	3	3	3	3	3
18-35	Male	East (Overijssel, Gelderland, Flevoland)	CT-staff	1-2 years	No general experience with CT	1	2	3	3	3	3	2	3	1	1	3	1	4	3	3	2	3	3	3	3	2	0	2	3	2	3	3	3	3	3	4	3	2	1	1	1	2	4	1	3	2	3	3	4
36-55	Female	South (Zeeland, Limburg, Noord-Brabant)	CT-staff	1-2 years	No general experience with CT	1	2	3	3	3	3	3	3	1	1	4	2	4	3	2	2	3	3	4	1	2	2	2	3	2	3	3	1	2	3	3	2	2	2	1	0	1	2	1	3	2	1	1	2
18-35	Female	West (Utrecht, Noord-Holland, Zuid-Holland)	CT-staff	1-6 months	No general experience with CT	1	1	2	2	3	3	3	2	2	2	3	2	3	1	3	2	3	3	3	2	2	3	4	2	2	1	3	2	2	3	3	3	3	3	3	2	3	2	3	1	2	2	1	2
18-35	Female	South (Zeeland, Limburg, Noord-Brabant)	Other(conversation coach, health educator, policy advisor)	1-2 years	No general experience with CT	3	1	4	0	0	1	2	1	2	1	3	1	3	3	3	3	3	3	4	3	3	2	3	3	2	3	2	2	3	3	4	3	4	4	3	1	2	3	3	3	2	3	3	3
36-55	Female	East (Overijssel, Gelderland, Flevoland)	PHS-nurse	1-2 years	1-2 years	3	3	3	1	1	1	2	2	2	1	3	2	3	2	2	2	3	2	3	2	2	1	3	2	2	3	2	2	2	3	3	3	3	3	3	3	3	3	3	2	2	2	2	3
56-65+	Male	East (Overijssel, Gelderland, Flevoland)	CT-staff	1-2 years	No general experience with CT	2	1	2	2	1	3	3	3	1	2	3	2	3	3	3	3	3	4	4	2	2	3	3	3	2	3	2	2	3	3	3	2	2	3	3	2	2	3	2	3	2	2	2	3
18-35	Female	West (Utrecht, Noord-Holland, Zuid-Holland)	CT-staff	1-2 years	No general experience with CT	2	3	3	3	3	3	2	2	3	2	2	2	3	1	3	2	3	3	3	2	3	1	3	3	2	2	3	2	3	3	3	3	3	2	1	2	2	3	3	3	2	3	3	4
36-55	Female	North (Friesland ,Groningen, Drenthe)	CT-staff	1-6 months	No general experience with CT	2	1	2	3	3	3	3	3	3	3	2	2	1	3	2	2	2	3	2	4	3	1	3	4	3	2	1	3	2	1	2	2	2	2	2	2	2	3	2	2	3	2	2	2
56-65+	Female	East (Overijssel, Gelderland, Flevoland)	CT-staff	1-2 years	No general experience with CT	2	2	2	2	1	3	3	3	3	1	2	2	3	3	2	2	2	2	4	2	3	1	3	3	3	3	1	2	1	3	3	3	2	1	2	1	1	3	1	1	2	1	1	3
36-55	Female	North (Friesland ,Groningen, Drenthe)	CT-staff	1-2 years	No general experience with CT	2	2	2	2	3	3	3	3	2	1	3	3	3	2	3	3	2	1	3	1	2	2	3	2	2	2	1	2	1	1	1	2	2	2	2	2	2	1	2	3	3	3	3	3
36-55	Female	East (Overijssel, Gelderland, Flevoland)	CT-staff	1-2 years	No general experience with CT	0	0	1	1	1	1	1	1	1	1	3	3	1	1	0	1	1	1	4	1	1	3	3	1	1	4	2	2	3	3	3	3	3	1	2	2	1	2	1	3	2	2	2	2
56-65+	Female	East (Overijssel, Gelderland, Flevoland)	CT-staff	1-2 years	No general experience with CT	1	2	2	4	4	3	4	3	3	3	3	2	3	3	3	3	3	3	3	3	3	1	3	3	3	3	3	3	3	3	3	3	3	3	3	3	3	3	3	3	3	3	3	3
36-55	Female	East (Overijssel, Gelderland, Flevoland)	CT-staff	1-2 years	No general experience with CT	1	2	2	2	3	2	3	3	3	1	3	1	3	2	3	3	3	2	3	2	2	3	2	2	1	2	1	3	3	3	2	1	1	1	3	1	1	3	2	3	2	3	4	3
36-55	Female	East (Overijssel, Gelderland, Flevoland)	CT-staff	1-2 years	No general experience with CT	1	1	3	3	4	2	3	3	3	3	3	2	4	4	3	3	2	3	4	0	1	1	1	1	1	4	3	3	1	3	3	3	1	1	2	0	2	1	1	3	3	1	3	3
36-55	Female	West (Utrecht, Noord-Holland, Zuid-Holland)	CT-staff	1-2 years	No general experience with CT	1	0	3	1	3	3	3	3	3	1	1	2	3	2	1	1	3	4	3	3	1	1	3	4	1	2	2	3	1	3	1	1	3	3	3	1	1	3	3	3	3	2	1	3
36-55	Female	North (Friesland ,Groningen, Drenthe)	CT-staff	1-6 months	No general experience with CT	1	2	2	1	3	3	3	3	1	0	1	2	4	2	2	2	3	2	4	2	1	2	3	2	1	2	1	1	1	2	2	2	2	2	2	2	2	1	2	1	1	1	1	1
18-35	Female	West (Utrecht, Noord-Holland, Zuid-Holland)	CT-staff manager/coordinator	1-2 years	No general experience with CT	2	3	3	2	0	2	2	1	1	1	3	1	3	2	2	2	1	2	3	1	1	3	2	2	1	3	1	1	2	3	3	3	2	1	2	1	2	2	1	2	1	2	2	3
36-55	Female	West (Utrecht, Noord-Holland, Zuid-Holland)	CT-staff	1-2 years	<1 year	4	3	4	2	3	3	3	3	2	2	3	1	3	2	1	1	2	3	3	2	2	1	3	3	2	1	2	1	2	3	3	3	3	1	3	3	2	2	2	2	1	2	2	3
36-55	Male	East (Overijssel, Gelderland, Flevoland)	CT-staff	1-2 years	No general experience with CT	2	2	2	2	3	3	3	3	3	2	4	2	3	3	2	2	2	4	3	1	1	4	1	1	1	3	2	2	2	2	2	2	1	1	2	2	2	2	2	2	2	2	2	2
18-35	Female	East (Overijssel, Gelderland, Flevoland)	CT-staff	1-6 months	No general experience with CT	2	2	2	3	2	3	3	3	3	3	2	2	3	3	3	3	1	2	3	4	3	2	4	3	3	3	2	2	1	3	3	4	4	3	3	3	2	2	3	3	3	3	3	3
36-55	Male	East (Overijssel, Gelderland, Flevoland)	CT-staff	1-2 years	More than 10 years	2	3	4	4	4	4	4	4	1	0	4	0	2	2	1	1	4	4	4	2	3	0	4	3	2	4	0	1	0	3	2	2	3	1	2	0	1	2	1	1	1	1	1	2
36-55	Female	West (Utrecht, Noord-Holland, Zuid-Holland)	CT-staff	1-2 years	No general experience with CT	2	3	3	2	3	3	3	3	3	3	4	2	3	3	3	3	2	2	4	1	2	3	3	2	2	3	1	2	1	1	2	1	2	2	1	0	2	1	2	3	3	2	2	3
36-55	Female	South (Zeeland, Limburg, Noord-Brabant)	CT-staff	1-2 years	No general experience with CT	2	2	4	1	2	2	2	3	3	3	2	2	3	1	3	3	3	3	4	3	3	2	3	3	2	1	1	2	2	2	3	3	2	2	2	2	2	4	2	2	3	3	2	3
56-65+	Male	East (Overijssel, Gelderland, Flevoland)	CT-staff	1-6 months	No general experience with CT	1	1	3	2	1	4	4	4	1	1	4	1	3	3	3	2	3	1	4	1	1	3	3	0	1	4	2	2	2	2	2	2	3	2	3	2	2	3	2	2	2	1	1	2
18-35	Female	North (Friesland ,Groningen, Drenthe)	CT-staff	1-2 years	No general experience with CT	1	1	3	1	4	2	2	3	3	3	2	2	2	2	3	3	4	4	3	3	1	1	3	4	2	1	3	3	2	3	3	3	1	1	3	2	3	4	1	2	2	2	3	3
56-65+	Female	South (Zeeland, Limburg, Noord-Brabant)	CT-staff	7-12 months	No general experience with CT	2	3	2	3	3	3	3	3	3	3	3	1	4	2	3	2	3	3	4	3	2	1	3	3	2	1	2	2	1	3	3	2	1	1	2	2	2	3	1	3	3	1	3	4
56-65+	Male	East (Overijssel, Gelderland, Flevoland)	CT-staff	1-2 years	No general experience with CT	1	1	2	3	4	3	3	0	0	1	4	2	1	1	4	3	4	3	4	3	0	4	4	3	0	4	2	3	2	3	4	2	3	2	2	1	2	4	2	3	1	1	2	2
56-65+	Male	East (Overijssel, Gelderland, Flevoland)	CT-staff	1-2 years	No general experience with CT	1	2	3	1	2	2	2	2	3	3	3	0	3	2	3	1	4	4	4	2	1	1	4	2	2	3	1	3	1	3	3	3	4	1	4	1	1	3	1	1	3	2	1	3
56-65+	Female	Varying	CT-staff	7-12 months	No general experience with CT	2	2	3	1	0	3	3	2	1	1	4	2	4	1	3	3	3	3	3	4	2	3	4	2	1	3	1	1	1	3	3	4	2	1	3	2	2	2	1	0	3	1	1	4
36-55	Female	North (Friesland ,Groningen, Drenthe)	CT-staff	1-2 years	No general experience with CT	3	4	4	3	1	3	4	4	3	2	3	2	3	1	2	1	3	3	4	1	2	1	3	2	2	4	2	2	2	2	2	2	1	1	2	1	2	3	1	1	2	2	1	3
18-35	Male	West (Utrecht, Noord-Holland, Zuid-Holland)	CT-staff	1-2 years	No general experience with CT	2	3	3	3	3	3	3	3	3	3	3	2	3	3	2	2	4	4	4	3	1	2	3	3	1	3	2	3	3	4	4	4	3	1	3	0	2	3	2	3	3	3	3	3
18-35	Male	East (Overijssel, Gelderland, Flevoland)	CT-staff	7-12 months	No general experience with CT	1	2	3	3	4	4	4	4	2	2	3	0	3	3	3	2	2	3	4	1	0	2	0	0	0	4	1	1	1	1	1	1	1	0	0	0	0	1	1	1	0	1	1	1
56-65+	Male	North (Friesland ,Groningen, Drenthe)	CT-staff	1-2 years	No general experience with CT	0	0	2	2	2	1	2	2	3	3	2	3	4	3	4	4	3	2	2	3	1	2	4	3	1	2	1	1	1	2	2	2	2	1	2	1	1	2	1	1	1	1	1	1
18-35	Male	West (Utrecht, Noord-Holland, Zuid-Holland)	CT-staff	1-6 months	No general experience with CT	1	1	3	2	3	2	3	3	1	0	3	1	3	3	2	2	4	4	3	4	1	4	3	4	1	0	3	0	2	3	3	3	3	1	2	1	2	3	1	2	1	2	3	1
56-65+	Female	South (Zeeland, Limburg, Noord-Brabant)	CT-staff	1-2 years	No general experience with CT	2	2	3	1	2	2	2	2	1	1	2	3	3	3	2	2	1	2	4	2	2	4	2	2	2	2	2	1	1	3	3	2	2	1	3	2	2	2	2	1	1	1	1	3
36-55	Female	East (Overijssel, Gelderland, Flevoland)	PHS-nurse	1-2 years	6-10 years	1	0	2	1	4	1	1	2	3	0	1	2	3	0	1	0	3	1	2	3	2	3	4	3	2	1	1	1	2	3	3	3	0	0	2	1	1	2	0	1	1	2	1	3
18-35	Female	East (Overijssel, Gelderland, Flevoland)	CT-staff	1-6 months	No general experience with CT	1	3	3	1	3	3	3	1	3	1	3	2	2	1	2	1	4	4	3	1	3	3	3	3	2	2	1	2	2	4	3	3	2	1	3	1	1	3	2	3	3	3	3	4
56-65+	Female	West (Utrecht, Noord-Holland, Zuid-Holland)	PHS-doctor	7-12 months	No general experience with CT	2	2	2	2	1	3	3	3	1	1	3	2	3	3	2	2	3	2	3	3	3	2	4	4	3	2	3	3	3	3	3	3	3	3	3	3	3	4	3	3	3	3	3	4
36-55	Male	West (Utrecht, Noord-Holland, Zuid-Holland)	CT-staff	1-2 years	No general experience with CT	2	1	2	2	2	2	2	2	2	2	3	2	3	3	2	2	3	2	3	3	2	2	3	3	2	2	3	2	2	3	3	3	2	3	3	2	2	3	3	2	2	3	2	3
18-35	Female	North (Friesland ,Groningen, Drenthe)	CT-staff	1-6 months	No general experience with CT	2	3	4	0	3	1	1	1	3	2	3	3	3	3	2	2	4	4	2	4	3	2	4	3	3	2	4	2	4	4	4	4	4	1	3	1	2	3	1	3	2	3	3	3
18-35	Male	South (Zeeland, Limburg, Noord-Brabant)	CT-staff	1-2 years	No general experience with CT	1	4	4	1	1	1	1	1	1	0	3	2	3	1	3	3	2	1	4	1	2	2	1	2	1	1	1	1	1	3	3	3	1	1	3	1	2	3	1	3	1	1	1	1
56-65+	Female	West (Utrecht, Noord-Holland, Zuid-Holland)	CT-staff	7-12 months	No general experience with CT	1	2	2	2	3	2	3	3	3	3	3	1	3	2	3	2	3	2	3	2	2	1	3	2	2	3	2	3	3	3	3	3	3	3	3	3	2	3	2	2	3	2	2	3
18-35	Male	East (Overijssel, Gelderland, Flevoland)	CT-staff	1-2 years	No general experience with CT	3	3	4	2	3	2	2	2	3	1	3	3	3	1	2	2	4	4	2	1	2	1	3	3	2	2	3	1	3	3	2	2	0	0	2	0	2	2	0	3	1	2	2	3
18-35	Female	West (Utrecht, Noord-Holland, Zuid-Holland)	CT-staff	1-2 years	No general experience with CT	2	2	3	2	2	1	2	2	2	2	3	2	4	4	3	3	3	3	3	3	1	2	3	3	2	3	2	3	2	3	3	3	2	3	2	2	2	3	3	2	2	2	2	1
18-35	Female	West (Utrecht, Noord-Holland, Zuid-Holland)	CT-staff	1-6 months	No general experience with CT	1	1	2	1	3	1	3	1	1	1	1	2	3	3	3	3	3	3	3	3	3	1	3	3	3	1	1	3	2	4	4	3	4	3	3	3	2	4	3	3	3	3	1	2
56-65+	Male	East (Overijssel, Gelderland, Flevoland)	CT-staff	1-2 years	No general experience with CT	3	3	3	2	1	2	2	2	3	2	3	2	3	3	2	2	2	3	3	2	2	3	3	3	2	1	1	2	1	2	1	2	2	2	2	2	2	2	2	3	2	2	3	3
56-65+	Female	East (Overijssel, Gelderland, Flevoland)	CT-staff	1-6 months	No general experience with CT	1	1	2	2	3	3	3	3	2	3	3	2	4	3	3	2	2	1	4	3	2	3	3	3	1	4	2	2	2	2	2	2	2	2	2	2	2	3	2	2	2	2	2	2
56-65+	Female	East (Overijssel, Gelderland, Flevoland)	CT-staff	1-2 years	No general experience with CT	3	3	2	4	4	4	4	4	2	2	4	2	3	1	1	1	2	3	4	3	2	3	3	3	2	3	1	2	1	2	2	2	0	2	2	0	2	2	0	2	2	2	2	3
18-35	Male	North (Friesland ,Groningen, Drenthe)	CT-staff	1-6 months	No general experience with CT	3	3	3	2	2	2	2	1	3	1	3	2	3	2	2	2	3	3	3	2	2	2	3	3	2	2	2	2	2	3	3	3	3	3	3	2	2	2	1	2	3	3	3	2
18-35	Female	East (Overijssel, Gelderland, Flevoland)	CT-staff	1-6 months	No general experience with CT	1	2	2	2	3	3	2	2	3	0	3	1	3	2	2	2	4	3	4	3	3	2	3	3	3	1	3	3	2	3	3	3	3	3	3	2	2	3	2	3	3	3	3	2
18-35	Female	West (Utrecht, Noord-Holland, Zuid-Holland)	CT-staff	1-6 months	No general experience with CT	3	3	2	1	2	3	3	3	3	3	3	2	3	3	3	2	3	4	4	3	2	4	4	3	2	2	3	3	2	3	3	3	1	2	1	1	2	3	2	1	3	1	2	1
18-35	Female	West (Utrecht, Noord-Holland, Zuid-Holland)	PHS-doctor	1-2 years	No general experience with CT	1	1	2	1	0	3	3	1	3	3	3	2	3	3	3	3	1	3	3	3	0	1	4	3	0	1	3	3	3	3	3	3	1	2	3	2	1	3	1	3	3	3	3	3
18-35	Female	North (Friesland ,Groningen, Drenthe)	CT-staff	1-2 years	No general experience with CT	3	3	4	3	3	3	3	3	2	2	3	2	3	3	3	3	3	3	3	2	2	2	3	2	2	2	1	2	1	2	3	2	2	1	2	1	2	2	1	2	2	1	2	2
36-55	Female	South (Zeeland, Limburg, Noord-Brabant)	PHS-nurse	7-12 months	More than 10 years	1	1	2	1	2	2	2	2	3	2	2	3	2	1	3	2	3	3	3	3	1	2	3	3	2	2	2	2	2	3	3	3	3	3	3	2	2	3	3	2	2	2	2	2
36-55	Female	East (Overijssel, Gelderland, Flevoland)	CT-staff	7-12 months	No general experience with CT	1	1	2	3	3	2	2	3	3	2	3	2	3	2	3	3	4	3	3	3	3	2	4	3	3	2	3	3	3	3	4	4	3	3	3	2	3	4	2	3	3	3	3	4
36-55	Female	East (Overijssel, Gelderland, Flevoland)	CT-staff	7-12 months	No general experience with CT	2	1	2	3	3	2	3	4	1	1	4	2	3	3	3	3	1	1	4	2	2	3	3	3	1	1	3	1	3	3	3	3	2	2	2	2	2	2	2	3	1	2	2	4
18-35	Male	West (Utrecht, Noord-Holland, Zuid-Holland)	CT-staff	1-2 years	No general experience with CT	3	3	3	1	2	1	2	1	3	3	2	2	3	2	2	2	3	4	3	3	1	1	3	2	1	2	3	2	3	3	3	3	3	2	3	1	2	3	1	3	2	3	3	3
56-65+	Male	East (Overijssel, Gelderland, Flevoland)	PHS-doctor	1-2 years	More than 10 years	0	4	3	1	1	3	3	3	3	3	2	2	2	2	2	2	3	2	3	3	2	3	4	3	2	2	2	2	2	3	3	3	3	3	3	3	2	4	3	2	2	2	2	3
18-35	Female	South (Zeeland, Limburg, Noord-Brabant)	CT-staff	1-6 months	No general experience with CT	1	2	2	1	2	1	1	2	3	2	2	2	3	2	3	3	3	3	2	3	2	2	4	4	2	1	3	3	2	3	3	3	3	3	2	2	2	3	3	3	3	3	3	3
56-65+	Male	North (Friesland ,Groningen, Drenthe)	CT-staff	1-2 years	No general experience with CT	2	2	2	2	3	3	3	3	1	2	3	2	3	2	3	2	1	2	3	1	2	2	2	2	2	3	2	2	2	2	2	2	3	3	2	2	2	2	3	2	1	2	2	2
36-55	Female	East (Overijssel, Gelderland, Flevoland)	CT-staff	1-6 months	No general experience with CT	1	1	2	3	2	2	2	2	2	1	3	2	4	4	3	3	3	2	4	1	2	3	3	3	2	4	2	2	2	2	3	3	3	2	2	1	2	2	3	2	2	2	1	3
36-55	Female	East (Overijssel, Gelderland, Flevoland)	PHS-doctor	1-2 years	6-10 years	0	1	2	1	2	2	2	1	3	3	3	2	3	3	3	2	3	1	3	3	3	2	3	3	3	3	3	3	3	3	3	4	3	2	3	3	2	4	2	3	3	3	3	4
56-65+	Male	East (Overijssel, Gelderland, Flevoland)	CT-staff	1-2 years	No general experience with CT	2	2	2	3	3	3	3	3	3	3	3	2	3	3	3	3	3	4	3	3	2	2	3	3	2	2	2	1	3	3	3	2	3	2	3	1	2	3	2	2	2	2	2	3
18-35	Female	South (Zeeland, Limburg, Noord-Brabant)	CT-staff	1-2 years	No general experience with CT	3	3	3	2	3	1	2	1	3	2	1	2	3	3	2	2	3	3	2	3	2	2	2	3	2	2	1	2	0	1	1	1	2	2	2	2	2	1	2	3	3	2	1	1
56-65+	Female	East (Overijssel, Gelderland, Flevoland)	CT-staff	1-2 years	No general experience with CT	2	2	3	3	4	3	3	3	2	1	4	1	3	3	3	1	3	3	4	1	3	0	3	3	0	3	0	1	1	3	3	3	3	1	2	1	1	4	1	1	1	1	1	3
36-55	Female	East (Overijssel, Gelderland, Flevoland)	CT-staff	1-2 years	No general experience with CT	4	0	4	4	1	4	3	2	3	1	3	1	3	1	3	1	2	3	4	1	2	1	3	1	1	4	1	1	1	2	3	2	1	2	1	1	0	2	0	3	1	3	2	3
56-65+	Female	East (Overijssel, Gelderland, Flevoland)	CT-staff	1-2 years	No general experience with CT	2	3	2	3	4	4	4	4	3	3	4	2	4	3	3	3	3	3	4	1	3	1	3	2	2	3	1	1	1	3	3	3	2	2	2	2	0	2	2	1	2	2	2	3
56-65+	Female	West (Utrecht, Noord-Holland, Zuid-Holland)	CT-staff	1-2 years	No general experience with CT	2	2	2	2	2	2	2	2	3	2	3	2	3	2	3	2	3	2	3	3	2	2	3	3	2	2	2	2	2	2	3	3	2	2	2	3	2	3	2	2	2	2	2	3
18-35	Male	West (Utrecht, Noord-Holland, Zuid-Holland)	PHS-doctor	1-6 months	No general experience with CT	3	1	2	1	1	1	3	1	1	1	3	2	3	2	3	2	3	4	2	3	1	3	4	4	1	1	3	2	3	2	3	3	3	3	3	2	2	3	3	1	2	2	2	2
56-65+	Female	East (Overijssel, Gelderland, Flevoland)	CT-staff	1-2 years	No general experience with CT	3	3	3	3	1	2	2	2	2	2	3	2	4	3	3	2	3	3	4	3	2	2	3	2	2	3	2	2	2	3	3	3	2	2	2	1	1	3	1	2	2	2	2	3
36-55	Female	South (Zeeland, Limburg, Noord-Brabant)	CT-staff	1-6 months	No general experience with CT	3	3	2	3	3	3	3	3	3	2	3	2	4	2	3	2	4	3	3	3	3	1	3	3	3	2	2	3	2	3	4	3	2	3	3	3	3	4	3	2	3	2	2	3
18-35	Female	West (Utrecht, Noord-Holland, Zuid-Holland)	CT-staff	1-2 years	No general experience with CT	2	3	3	3	3	3	3	3	3	3	3	2	3	3	3	3	3	4	4	2	3	2	3	2	3	4	2	2	1	3	3	3	3	3	3	3	2	3	3	0	2	1	1	3
36-55	Female	East (Overijssel, Gelderland, Flevoland)	CT-staff	7-12 months	No general experience with CT	2	3	3	2	0	1	1	0	3	3	3	2	4	3	3	3	3	3	4	3	2	1	0	3	2	2	2	2	3	4	4	3	2	1	2	1	2	4	2	3	3	3	3	3
18-35	Female	South (Zeeland, Limburg, Noord-Brabant)	PHS-doctor	1-6 months	<1 year	2	2	3	2	2	3	3	2	2	2	4	0	3	3	1	1	3	2	3	3	3	3	3	3	3	3	2	2	1	3	3	3	3	3	3	3	2	3	3	1	1	1	2	3
56-65+	Male	East (Overijssel, Gelderland, Flevoland)	Other(conversation coach, health educator, policy advisor)	1-2 years	No general experience with CT	1	1	3	1	3	1	0	2	0	1	4	2	4	3	2	2	2	3	3	3	1	1	4	4	0	1	3	2	3	3	4	2	3	3	2	2	2	4	1	3	3	2	2	3
18-35	Female	East (Overijssel, Gelderland, Flevoland)	CT-staff	1-6 months	No general experience with CT	2	2	2	2	3	3	3	3	1	1	3	3	3	3	3	3	4	2	4	3	2	3	3	3	3	3	1	2	1	3	3	3	1	2	2	1	2	3	1	3	3	2	3	3
18-35	Female	East (Overijssel, Gelderland, Flevoland)	PHS-nurse	1-2 years	No general experience with CT	1	2	1	3	2	4	4	3	1	0	4	2	3	3	2	1	3	4	3	3	3	2	3	3	3	2	3	2	3	3	3	3	3	2	2	1	3	3	3	3	3	2	2	3
18-35	Male	South (Zeeland, Limburg, Noord-Brabant)	CT-staff	1-6 months	No general experience with CT	3	3	3	3	3	2	2	2	3	2	3	1	3	3	3	2	4	4	2	3	2	3	3	3	1	2	3	2	3	3	3	3	2	2	3	1	2	2	3	3	2	3	2	3
56-65+	Female	East (Overijssel, Gelderland, Flevoland)	CT-staff	1-2 years	No general experience with CT	1	2	3	3	4	4	4	4	2	1	3	1	3	3	3	3	3	1	4	3	3	3	2	2	3	2	3	3	1	3	3	3	3	2	2	2	2	2	3	3	3	3	3	3
36-55	Female	South (Zeeland, Limburg, Noord-Brabant)	CT-staff	1-2 years	No general experience with CT	2	2	2	2	2	2	2	2	3	3	2	1	3	2	4	2	4	3	4	3	2	2	3	3	3	1	4	2	3	3	3	3	3	3	3	3	2	3	3	4	2	3	3	4
18-35	Female	East (Overijssel, Gelderland, Flevoland)	CT-staff	1-6 months	No general experience with CT	2	2	2	1	2	2	1	1	1	0	3	2	3	2	2	2	4	3	2	3	2	2	4	3	2	1	3	3	3	3	3	2	2	3	2	2	2	3	3	3	3	3	3	3
18-35	Male	East (Overijssel, Gelderland, Flevoland)	CT-staff	7-12 months	No general experience with CT	2	3	2	1	3	3	3	3	0	1	4	0	3	1	3	1	4	4	3	3	1	1	4	4	1	3	3	3	3	4	3	3	2	1	3	1	2	4	1	2	3	2	3	4
36-55	Male	East (Overijssel, Gelderland, Flevoland)	CT-staff	1-2 years	No general experience with CT	1	1	4	1	1	2	2	2	1	1	4	2	3	3	2	2	3	4	4	1	2	3	3	2	2	2	2	1	1	3	3	2	2	1	3	1	2	3	1	3	1	2	2	3
56-65+	Male	North (Friesland ,Groningen, Drenthe)	CT-staff	1-6 months	No general experience with CT	2	3	3	3	3	3	3	3	3	3	3	1	4	3	3	3	3	4	3	3	3	0	3	4	3	3	3	3	3	3	3	3	2	2	3	3	3	4	3	3	3	3	2	4
36-55	Female	East (Overijssel, Gelderland, Flevoland)	CT-staff	1-2 years	No general experience with CT	2	2	2	2	3	2	2	2	3	1	4	1	3	3	2	2	2	2	4	2	2	1	1	1	2	3	0	1	0	2	2	2	2	0	1	0	0	1	0	1	1	1	2	2
56-65+	Female	East (Overijssel, Gelderland, Flevoland)	CT-staff	7-12 months	No general experience with CT	0	1	2	3	3	4	4	4	3	2	4	2	4	3	3	2	4	2	4	3	2	2	4	3	2	3	2	2	2	3	3	3	3	3	3	3	2	4	3	2	3	3	2	3
36-55	Male	South (Zeeland, Limburg, Noord-Brabant)	CT-staff	1-6 months	No general experience with CT	3	3	3	1	1	2	3	2	1	1	3	2	2	1	3	1	3	3	3	2	2	2	3	2	2	3	3	3	3	3	3	3	3	3	3	3	3	3	3	2	2	2	2	3
36-55	Female	East (Overijssel, Gelderland, Flevoland)	CT-staff	1-2 years	No general experience with CT	2	1	2	4	4	3	3	3	3	3	3	2	3	3	4	4	3	4	4	3	2	2	3	2	2	4	1	1	3	3	3	3	1	1	1	1	1	2	1	3	3	3	3	3
18-35	Female	West (Utrecht, Noord-Holland, Zuid-Holland)	CT-staff	1-2 years	No general experience with CT	2	3	2	3	4	2	3	3	3	3	3	2	2	3	3	3	4	3	3	3	2	1	3	3	3	2	1	3	3	3	3	2	2	0	3	1	2	2	0	1	1	4	4	3
18-35	Female	West (Utrecht, Noord-Holland, Zuid-Holland)	CT-staff	7-12 months	No general experience with CT	4	4	3	2	4	2	3	3	1	3	3	1	4	3	4	3	2	3	3	3	2	1	3	3	1	3	3	1	1	3	1	3	3	1	3	1	3	3	1	3	1	3	3	3
56-65+	Male	South (Zeeland, Limburg, Noord-Brabant)	CT-staff	1-2 years	No general experience with CT	2	2	3	1	3	2	1	2	3	3	2	2	4	3	3	3	3	3	3	3	3	1	4	4	3	1	1	1	0	3	2	2	1	1	2	2	1	1	1	2	2	2	3	3
36-55	Female	South (Zeeland, Limburg, Noord-Brabant)	CT-staff	7-12 months	No general experience with CT	3	3	2	2	1	2	2	2	2	2	3	1	4	3	3	3	3	3	3	2	3	1	3	3	3	3	2	3	3	3	3	3	3	1	3	2	2	3	1	3	3	3	2	2
18-35	Female	South (Zeeland, Limburg, Noord-Brabant)	CT-staff manager/coordinator	1-2 years	No general experience with CT	3	2	4	1	3	2	1	2	3	2	3	3	2	1	2	3	3	3	3	3	1	3	3	3	2	1	2	3	1	2	1	3	3	3	3	3	3	2	4	2	3	1	1	3
36-55	Female	South (Zeeland, Limburg, Noord-Brabant)	PHS-doctor	1-2 years	More than 10 years	2	1	3	1	3	2	1	2	1	1	3	2	3	3	3	1	3	0	2	3	2	1	3	3	1	1	3	1	2	3	3	3	2	1	3	2	1	4	1	3	2	3	1	3
56-65+	Female	East (Overijssel, Gelderland, Flevoland)	CT-staff	1-2 years	No general experience with CT	3	4	4	2	3	2	3	2	4	3	4	1	4	3	4	3	4	3	4	3	3	2	4	3	3	3	1	2	1	3	2	2	2	2	2	1	1	3	2	2	2	2	3	3
36-55	Female	East (Overijssel, Gelderland, Flevoland)	CT-staff	1-2 years	No general experience with CT	3	3	4	4	3	4	4	4	2	2	4	2	4	3	4	3	3	4	4	1	3	1	3	2	3	3	1	2	2	3	3	2	2	1	3	1	1	4	1	1	2	1	1	2
18-35	Male	East (Overijssel, Gelderland, Flevoland)	CT-staff	1-2 years	No general experience with CT	2	2	3	3	3	3	3	3	3	3	3	0	3	3	3	3	1	3	4	1	1	3	1	2	1	2	2	3	3	3	3	3	1	1	2	0	1	2	1	1	3	3	2	3
18-35	Female	West (Utrecht, Noord-Holland, Zuid-Holland)	CT-staff	1-2 years	No general experience with CT	2	3	2	3	4	3	3	3	3	3	4	1	3	2	3	3	3	3	3	3	3	1	4	3	3	2	3	2	2	3	2	2	3	2	3	2	2	3	2	3	3	2	2	3
18-35	Female	Varying	CT-staff	1-6 months	No general experience with CT	2	2	2	2	2	2	2	2	2	2	2	2	2	2	2	2	2	2	2	2	2	2	2	2	2	2	2	2	2	2	2	2	2	2	2	2	2	2	2	2	2	2	2	2
18-35	Female	West (Utrecht, Noord-Holland, Zuid-Holland)	CT-staff	1-2 years	No general experience with CT	2	3	3	3	3	3	3	3	2	2	3	2	3	3	3	3	3	3	3	3	2	1	3	3	2	3	1	1	1	2	3	2	2	2	2	1	1	2	1	1	1	1	1	2
18-35	Female	South (Zeeland, Limburg, Noord-Brabant)	CT-staff manager/coordinator	1-2 years	No general experience with CT	0	0	1	0	0	0	1	1	3	2	1	2	3	0	2	2	3	2	2	3	0	4	4	2	0	2	0	2	2	2	2	2	2	2	2	2	2	2	2	2	2	2	2	2
56-65+	Female	South (Zeeland, Limburg, Noord-Brabant)	CT-staff	1-2 years	No general experience with CT	2	2	3	2	3	2	2	2	2	3	3	1	3	1	3	3	3	3	4	3	3	1	3	3	3	4	2	3	3	3	2	2	1	3	3	3	2	3	3	3	3	3	2	3
36-55	Female	North (Friesland ,Groningen, Drenthe)	CT-staff	1-2 years	No general experience with CT	2	2	2	3	4	4	4	4	1	1	4	2	3	2	1	2	2	2	4	1	2	1	3	2	2	4	2	2	2	1	2	2	0	1	1	0	0	3	1	2	1	2	0	3
18-35	Female	North (Friesland ,Groningen, Drenthe)	CT-staff	1-6 months	No general experience with CT	1	1	3	1	2	2	2	2	3	1	2	2	3	2	3	3	3	3	2	3	2	1	3	3	2	2	1	3	1	3	3	3	1	3	3	1	2	4	1	2	3	1	3	3
36-55	Male	East (Overijssel, Gelderland, Flevoland)	CT-staff	No specific COVID-19 CT experience	No general experience with CT	4	4	4	2	2	1	2	2	3	3	2	2	3	3	3	3	3	2	4	3	1	0	3	2	1	3	2	3	2	3	3	3	2	3	3	2	2	3	3	1	3	2	2	4
18-35	Male	East (Overijssel, Gelderland, Flevoland)	CT-staff manager/coordinator	1-2 years	No general experience with CT	1	0	2	1	0	1	0	1	1	1	2	2	3	3	3	3	4	3	1	3	2	2	4	3	2	1	2	3	3	4	4	4	2	1	2	2	2	4	1	3	3	3	3	4
18-35	Male	South (Zeeland, Limburg, Noord-Brabant)	CT-staff	1-2 years	No general experience with CT	2	2	2	4	4	4	4	4	0	0	4	2	3	3	3	3	1	3	4	0	1	1	2	1	1	4	1	1	0	0	0	0	0	0	0	0	0	0	0	1	1	0	0	0
56-65+	Male	North (Friesland ,Groningen, Drenthe)	CT-staff	1-6 months	No general experience with CT	2	2	2	2	3	3	3	3	1	2	3	1	3	3	3	3	3	2	3	3	3	2	3	3	3	3	2	2	2	2	3	2	2	3	3	3	2	2	3	2	1	2	2	3
18-35	Female	South (Zeeland, Limburg, Noord-Brabant)	CT-staff	1-6 months	No general experience with CT	3	4	4	4	4	3	3	3	3	1	3	1	4	4	3	3	4	2	4	2	3	2	3	3	3	4	3	1	2	3	3	3	3	2	3	1	3	3	2	0	0	2	2	3
36-55	Female	South (Zeeland, Limburg, Noord-Brabant)	CT-staff manager/coordinator	1-2 years	No general experience with CT	3	3	3	1	3	3	3	3	1	1	4	1	4	1	3	2	3	3	4	3	2	1	4	4	2	2	3	3	2	3	3	2	1	2	2	2	2	4	1	3	3	2	3	3
56-65+	Male	South (Zeeland, Limburg, Noord-Brabant)	PHS-doctor	1-2 years	More than 10 years	1	2	2	2	1	1	1	1	3	2	1	2	3	3	2	2	3	3	2	3	2	1	4	3	2	1	2	3	3	3	3	2	2	2	3	2	1	3	2	3	3	3	3	3
36-55	Male	East (Overijssel, Gelderland, Flevoland)	CT-staff	1-2 years	No general experience with CT	2	2	3	3	3	3	3	3	3	1	3	2	3	3	3	3	4	3	4	1	1	2	3	3	1	2	2	2	2	3	3	3	3	3	3	3	2	4	3	2	2	2	2	3
18-35	Female	West (Utrecht, Noord-Holland, Zuid-Holland)	CT-staff	1-6 months	No general experience with CT	2	2	2	0	2	2	2	1	3	1	3	2	3	3	3	3	2	3	3	3	2	2	2	2	1	3	1	3	1	2	2	2	3	1	3	2	2	1	3	2	3	2	2	3
36-55	Male	East (Overijssel, Gelderland, Flevoland)	CT-staff	1-2 years	No general experience with CT	2	2	2	0	1	2	2	2	1	1	3	2	3	3	2	2	1	2	3	2	0	2	1	1	0	2	2	1	2	2	1	1	1	2	2	2	1	2	1	2	1	2	2	2
18-35	Female	North (Friesland ,Groningen, Drenthe)	CT-staff	1-6 months	No general experience with CT	3	3	3	3	3	2	3	2	1	2	3	1	3	3	3	2	3	3	3	3	2	2	3	2	2	3	2	2	2	3	3	3	3	3	3	2	2	3	3	2	2	2	3	3
36-55	Female	East (Overijssel, Gelderland, Flevoland)	CT-staff	1-6 months	No general experience with CT	1	1	3	0	4	2	2	2	3	1	3	2	4	3	2	2	3	3	4	1	3	0	3	3	1	4	3	2	1	4	4	3	3	2	1	1	2	4	2	3	3	3	3	4
36-55	Female	East (Overijssel, Gelderland, Flevoland)	CT-staff	1-2 years	No general experience with CT	2	1	3	1	3	2	1	1	2	1	3	2	3	2	3	3	3	3	3	3	2	2	3	3	2	2	3	1	2	2	2	2	1	1	2	1	1	2	1	2	2	2	2	3
36-55	Female	North (Friesland ,Groningen, Drenthe)	CT-staff	1-6 months	No general experience with CT	2	2	2	3	3	3	3	3	2	2	3	2	3	3	3	3	3	2	3	1	2	2	3	2	2	2	1	2	2	3	3	3	3	1	3	1	2	3	1	3	2	2	2	3
36-55	Female	West (Utrecht, Noord-Holland, Zuid-Holland)	PHS-doctor	1-2 years	No general experience with CT	2	2	2	1	3	2	3	3	2	1	3	0	3	2	3	3	3	2	3	2	1	2	3	3	2	2	0	2	2	1	1	1	1	1	1	1	2	0	1	1	2	2	2	3
18-35	Female	West (Utrecht, Noord-Holland, Zuid-Holland)	PHS-doctor	1-2 years	3-5 years	1	1	2	0	0	1	0	0	2	2	2	2	2	1	3	1	3	2	2	3	2	2	4	2	2	2	2	2	2	3	2	3	3	3	3	3	2	2	3	2	2	2	2	2
18-35	Female	South (Zeeland, Limburg, Noord-Brabant)	PHS-nurse	1-6 months	No general experience with CT	3	3	3	1	2	2	2	1	1	1	4	2	2	2	2	2	3	3	3	3	3	1	3	3	3	2	3	2	3	4	4	4	3	2	3	2	2	4	3	2	3	2	3	1
18-35	Female	West (Utrecht, Noord-Holland, Zuid-Holland)	CT-staff	7-12 months	No general experience with CT	2	2	1	3	3	3	3	3	1	0	3	1	3	4	4	3	2	3	3	2	2	1	3	3	2	0	1	1	0	1	1	1	2	2	2	1	2	1	2	3	1	1	2	3
56-65+	Female	West (Utrecht, Noord-Holland, Zuid-Holland)	CT-staff	1-2 years	No general experience with CT	2	2	3	3	3	3	3	3	1	1	3	2	3	2	3	2	3	3	3	3	2	3	3	3	2	2	2	2	2	3	3	3	3	3	3	3	2	3	3	2	2	2	2	2
36-55	Male	East (Overijssel, Gelderland, Flevoland)	CT-staff	1-2 years	No general experience with CT	2	1	3	1	1	2	1	2	0	1	3	1	3	1	1	1	3	3	3	0	1	1	4	3	1	2	1	1	1	3	3	3	1	1	2	1	1	3	1	3	3	3	2	3
18-35	Female	West (Utrecht, Noord-Holland, Zuid-Holland)	CT-staff	7-12 months	No general experience with CT	2	2	3	2	2	3	3	3	1	1	4	1	1	2	2	2	2	1	4	1	2	2	1	2	2	4	2	2	1	3	2	2	3	2	3	2	2	2	2	3	2	3	3	3
36-55	Female	East (Overijssel, Gelderland, Flevoland)	CT-staff	1-2 years	No general experience with CT	2	3	3	2	1	2	2	3	1	1	4	2	3	2	3	1	3	3	3	0	1	2	3	1	1	2	1	2	1	3	2	3	2	1	1	1	1	2	1	1	2	2	3	4
36-55	Female	West (Utrecht, Noord-Holland, Zuid-Holland)	CT-staff	1-2 years	No general experience with CT	1	1	2	3	3	3	2	2	3	3	3	2	4	3	4	4	1	1	4	1	1	2	1	1	1	2	2	3	1	2	2	2	2	1	3	1	1	1	1	1	2	2	2	2
18-35	Female	West (Utrecht, Noord-Holland, Zuid-Holland)	CT-staff	1-2 years	No general experience with CT	1	1	2	3	2	3	3	2	1	0	3	2	3	1	1	1	3	4	4	3	2	1	3	3	2	4	1	1	1	2	3	1	2	0	2	0	1	1	1	3	2	2	1	3
36-55	Female	West (Utrecht, Noord-Holland, Zuid-Holland)	CT-staff	7-12 months	No general experience with CT	4	4	4	2	0	1	1	1	3	2	2	1	3	3	3	2	2	3	3	1	2	2	2	2	2	2	1	1	1	2	2	2	2	1	2	0	1	2	1	2	3	2	2	2
56-65+	Female	South (Zeeland, Limburg, Noord-Brabant)	CT-staff	1-2 years	No general experience with CT	1	2	2	3	1	2	3	3	1	1	3	2	4	3	2	2	3	2	4	3	1	3	3	3	2	2	2	1	0	3	3	2	1	2	2	1	2	3	2	2	2	2	2	3
56-65+	Male	North (Friesland ,Groningen, Drenthe)	CT-staff	1-2 years	No general experience with CT	2	2	3	2	4	3	3	3	2	2	4	2	3	2	2	1	3	3	3	3	3	2	4	3	3	2	3	3	3	3	3	3	3	4	3	3	3	4	4	3	3	3	3	3
18-35	Female	West (Utrecht, Noord-Holland, Zuid-Holland)	CT-staff	1-2 years	No general experience with CT	2	2	3	4	4	3	3	3	1	1	3	0	3	3	3	3	3	3	3	3	2	1	3	2	2	2	2	2	2	2	2	2	2	1	2	1	2	2	2	2	2	2	2	2
18-35	Male	East (Overijssel, Gelderland, Flevoland)	CT-staff	1-6 months	No general experience with CT	2	3	3	4	4	3	3	2	3	1	3	2	3	3	3	2	3	4	4	1	3	3	3	2	2	1	3	2	3	1	1	2	3	3	2	1	2	1	3	3	3	3	3	3
18-35	Male	South (Zeeland, Limburg, Noord-Brabant)	CT-staff	1-2 years	No general experience with CT	4	0	2	0	0	0	0	0	3	1	1	3	3	3	1	1	3	4	3	4	0	3	4	1	0	1	3	3	3	4	4	4	4	3	4	3	3	4	3	2	2	2	2	2
56-65+	Male	East (Overijssel, Gelderland, Flevoland)	CT-staff	1-2 years	No general experience with CT	2	2	3	1	4	3	4	3	4	4	3	2	3	2	1	1	2	2	4	2	2	2	4	2	2	4	1	2	2	3	2	2	2	2	0	2	2	2	2	2	2	2	2	2
36-55	Female	East (Overijssel, Gelderland, Flevoland)	CT-staff	1-2 years	No general experience with CT	2	2	2	2	1	2	2	2	1	1	3	2	3	3	3	3	3	3	3	3	2	2	3	2	2	2	2	3	2	3	3	3	2	1	3	2	2	3	1	2	3	2	2	3
18-35	Female	East (Overijssel, Gelderland, Flevoland)	CT-staff	1-2 years	No general experience with CT	3	3	3	1	0	2	2	3	3	2	4	2	3	2	1	1	3	4	4	2	1	4	2	2	1	1	0	1	2	2	2	2	2	0	1	0	1	1	0	1	2	2	2	3
18-35	Female	North (Friesland ,Groningen, Drenthe)	CT-staff	<1 month	No general experience with CT	2	2	2	1	3	3	3	3	1	1	3	2	3	3	3	3	3	2	2	3	1	2	3	3	1	1	2	2	3	3	4	3	3	2	3	0	1	3	1	2	2	2	1	2
18-35	Female	North (Friesland ,Groningen, Drenthe)	CT-staff	1-6 months	No general experience with CT	1	1	2	2	3	3	3	1	3	1	3	1	3	2	3	2	3	3	3	3	3	0	4	3	3	2	3	2	3	3	3	3	3	1	3	2	3	2	1	3	1	3	1	1
18-35	Female	North (Friesland ,Groningen, Drenthe)	CT-staff	1-2 years	No general experience with CT	3	2	3	2	3	2	2	3	1	1	3	2	3	3	4	3	2	3	3	3	3	3	3	3	3	2	3	3	3	3	3	3	3	3	3	3	1	3	3	3	3	3	3	3
36-55	Female	West (Utrecht, Noord-Holland, Zuid-Holland)	CT-staff	<1 month	No general experience with CT	1	2	2	1	3	3	3	3	3	3	3	0	4	3	3	2	3	2	4	3	2	2	4	3	2	2	3	3	1	3	2	3	3	2	2	2	2	3	2	2	2	2	2	3
56-65+	Female	East (Overijssel, Gelderland, Flevoland)	CT-staff	7-12 months	No general experience with CT	1	3	2	2	2	2	2	2	3	2	3	3	3	3	2	2	2	2	4	2	2	2	3	2	2	4	2	2	2	2	1	2	2	2	2	2	2	2	2	2	2	3	3	2
36-55	Male	West (Utrecht, Noord-Holland, Zuid-Holland)	CT-staff	1-2 years	No general experience with CT	3	0	4	0	0	0	0	0	1	1	3	2	3	3	2	3	2	4	4	3	2	4	3	3	0	3	1	1	2	3	4	3	2	2	2	2	1	4	0	2	1	2	2	3
36-55	Female	East (Overijssel, Gelderland, Flevoland)	CT-staff	1-2 years	No general experience with CT	1	1	3	3	3	2	2	2	3	1	2	2	3	3	3	3	1	3	3	3	3	3	3	3	3	2	2	2	2	3	3	3	3	1	3	2	2	3	2	3	1	2	2	2
18-35	Male	East (Overijssel, Gelderland, Flevoland)	PHS-doctor	1-2 years	<1 year	1	2	3	1	3	1	1	1	2	1	4	1	3	2	2	2	2	3	3	2	2	3	3	2	2	3	1	3	1	3	3	2	3	3	2	1	2	3	2	1	3	1	1	3
18-35	Female	South (Zeeland, Limburg, Noord-Brabant)	CT-staff	1-6 months	No general experience with CT	3	3	4	0	2	0	0	0	2	0	1	3	3	2	3	3	3	3	3	3	3	0	3	3	3	0	3	3	3	3	3	3	3	3	2	1	2	3	3	3	3	3	4	3
36-55	Female	South (Zeeland, Limburg, Noord-Brabant)	CT-staff	1-2 years	No general experience with CT	2	1	2	2	3	3	3	3	3	1	2	2	3	3	2	2	1	2	2	3	1	3	3	2	2	2	2	2	2	2	2	2	2	2	2	2	2	2	2	1	1	2	1	2
18-35	Female	East (Overijssel, Gelderland, Flevoland)	CT-staff	1-6 months	No general experience with CT	1	3	3	3	3	2	3	2	3	1	3	2	3	3	3	2	3	3	3	2	2	1	3	3	3	3	1	1	3	3	3	3	1	1	3	1	3	2	2	3	1	3	2	3
56-65+	Male	South (Zeeland, Limburg, Noord-Brabant)	PHS-doctor	<1 month	No general experience with CT	1	1	3	0	1	2	1	1	3	2	3	0	2	1	1	1	3	2	2	3	2	2	3	3	2	2	3	3	3	3	3	2	3	2	3	3	3	4	3	2	3	2	2	3
36-55	Male	South (Zeeland, Limburg, Noord-Brabant)	CT-staff	7-12 months	No general experience with CT	2	1	3	1	1	2	2	2	3	3	3	2	4	3	2	2	3	2	4	1	2	1	3	3	2	3	2	1	1	3	3	2	3	2	2	2	2	3	3	1	1	1	2	3
18-35	Female	West (Utrecht, Noord-Holland, Zuid-Holland)	CT-staff	1-2 years	No general experience with CT	2	3	3	1	1	1	2	2	2	1	3	2	2	1	3	1	1	2	3	1	1	3	1	2	2	3	0	3	2	1	1	1	3	1	1	1	1	1	1	2	3	3	1	3
18-35	Male	East (Overijssel, Gelderland, Flevoland)	CT-staff	1-2 years	No general experience with CT	4	4	4	1	1	1	1	1	3	3	0	3	2	0	2	1	3	4	3	4	4	4	1	3	4	2	2	3	2	4	4	4	2	4	4	4	2	4	4	4	4	4	4	4
36-55	Female	West (Utrecht, Noord-Holland, Zuid-Holland)	CT-staff	1-2 years	No general experience with CT	1	2	3	3	3	4	4	4	3	3	4	1	3	2	3	3	2	2	4	1	3	1	2	2	2	4	1	1	1	2	2	2	2	1	2	1	1	1	1	1	2	1	1	3
56-65+	Male	North (Friesland ,Groningen, Drenthe)	PHS-doctor	1-2 years	More than 10 years	4	4	4	2	3	1	2	2	2	2	3	0	2	2	2	2	3	2	3	2	2	3	3	2	2	3	2	3	3	3	3	3	2	2	2	2	2	2	2	2	2	3	2	3
56-65+	Female	South (Zeeland, Limburg, Noord-Brabant)	CT-staff	1-2 years	No general experience with CT	2	1	2	1	2	1	1	1	1	1	3	2	2	2	3	3	3	3	3	3	1	3	4	3	1	1	2	2	2	3	3	3	1	1	1	1	1	3	1	2	2	2	3	3
18-35	Female	East (Overijssel, Gelderland, Flevoland)	CT-staff	7-12 months	No general experience with CT	2	1	3	2	3	2	2	2	3	3	3	0	3	2	3	2	3	4	3	4	2	0	4	4	2	2	2	3	2	3	3	3	2	3	3	2	2	3	3	3	3	3	2	2
36-55	Female	West (Utrecht, Noord-Holland, Zuid-Holland)	PHS-nurse	1-2 years	1-2 years	2	2	2	1	2	2	1	1	3	3	3	1	2	2	2	2	3	3	3	3	3	2	3	3	3	2	3	1	1	3	3	2	2	3	3	1	3	3	2	2	3	3	3	3
18-35	Male	East (Overijssel, Gelderland, Flevoland)	CT-staff	1-2 years	No general experience with CT	2	3	2	1	3	2	2	2	3	1	3	2	3	3	3	3	3	3	3	2	2	2	3	3	2	1	2	2	3	3	3	3	3	2	2	2	2	3	2	3	2	2	2	3
36-55	Female	North (Friesland ,Groningen, Drenthe)	CT-staff	1-2 years	No general experience with CT	2	2	3	0	1	0	0	0	1	1	3	0	3	1	4	3	4	4	4	1	3	2	3	3	3	1	1	3	2	3	3	3	2	2	2	2	2	3	2	2	3	2	2	2
36-55	Male	North (Friesland ,Groningen, Drenthe)	CT-staff	1-2 years	No general experience with CT	2	1	3	2	4	4	4	4	0	0	4	2	4	4	4	2	3	4	4	2	3	3	4	3	1	3	1	1	2	2	3	2	4	3	2	1	2	3	3	2	1	2	2	3
56-65+	Female	East (Overijssel, Gelderland, Flevoland)	CT-staff	7-12 months	No general experience with CT	2	2	3	4	4	4	4	4	3	2	4	1	4	3	4	3	3	3	4	2	2	3	4	3	2	3	1	1	2	3	3	3	3	2	2	2	2	3	2	1	1	1	1	2
18-35	Male	North (Friesland ,Groningen, Drenthe)	CT-staff	1-2 years	No general experience with CT	3	3	2	3	2	3	3	3	2	2	3	2	3	2	3	2	2	4	4	1	2	2	2	2	2	4	2	2	2	2	3	3	3	1	2	1	1	2	1	2	2	2	2	2
18-35	Female	East (Overijssel, Gelderland, Flevoland)	CT-staff	1-2 years	No general experience with CT	3	3	4	1	2	2	3	2	2	2	3	2	3	2	3	3	3	3	4	2	2	2	3	3	2	3	3	2	2	3	2	3	3	3	2	2	2	2	3	4	3	3	3	3
18-35	Female	West (Utrecht, Noord-Holland, Zuid-Holland)	CT-staff	7-12 months	No general experience with CT	3	3	4	1	3	1	1	1	1	1	3	1	4	3	2	2	3	3	3	3	3	1	3	3	3	1	3	3	3	3	3	3	3	3	3	3	3	3	3	3	3	3	3	3
18-35	Male	North (Friesland ,Groningen, Drenthe)	CT-staff	1-2 years	No general experience with CT	2	3	2	0	3	3	3	3	3	1	4	2	3	2	3	2	2	2	4	1	1	3	1	0	1	2	1	1	1	2	2	1	1	1	0	1	2	0	0	2	1	1	2	3
36-55	Male	West (Utrecht, Noord-Holland, Zuid-Holland)	PHS-doctor	1-2 years	3-5 years	2	3	2	0	1	1	1	1	2	2	3	2	3	3	2	2	3	3	3	3	3	1	2	3	3	3	3	2	3	3	3	3	3	3	3	3	2	3	3	2	2	2	2	3
18-35	Female	West (Utrecht, Noord-Holland, Zuid-Holland)	CT-staff	7-12 months	No general experience with CT	2	1	3	2	3	2	2	3	1	0	2	2	3	3	1	2	4	3	4	2	4	0	4	3	3	3	3	2	3	4	4	3	0	1	0	1	1	1	1	3	2	3	3	4
18-35	Female	South (Zeeland, Limburg, Noord-Brabant)	CT-staff	1-2 years	No general experience with CT	4	3	3	3	4	3	3	3	3	4	3	2	4	3	2	2	3	4	3	3	3	3	3	3	3	3	1	2	1	3	2	3	3	1	2	3	2	2	3	3	3	2	3	3
18-35	Female	North (Friesland ,Groningen, Drenthe)	CT-staff	1-6 months	No general experience with CT	1	2	3	1	4	3	2	2	1	0	2	2	3	1	2	2	3	3	4	3	3	3	3	3	2	2	3	3	3	3	4	4	4	2	3	1	2	4	2	2	3	3	1	2
36-55	Female	East (Overijssel, Gelderland, Flevoland)	CT-staff	1-2 years	No general experience with CT	1	3	3	1	1	2	2	2	3	1	3	3	3	2	2	2	3	3	3	3	3	1	4	3	2	1	1	1	2	1	2	3	1	1	1	1	1	1	2	2	1	3	3	3
56-65+	Male	West (Utrecht, Noord-Holland, Zuid-Holland)	CT-staff	1-2 years	No general experience with CT	0	1	3	1	2	3	3	3	2	2	4	0	3	2	2	1	3	2	4	2	2	3	1	2	1	4	1	1	0	1	1	2	2	0	2	0	1	2	1	1	1	1	1	1
36-55	Female	North (Friesland ,Groningen, Drenthe)	CT-staff	1-2 years	No general experience with CT	2	3	3	3	3	3	3	3	1	1	2	3	3	3	3	3	3	4	3	3	3	1	3	3	3	2	3	3	3	4	3	4	2	2	3	1	2	3	2	2	2	2	2	2
18-35	Female	North (Friesland ,Groningen, Drenthe)	CT-staff	7-12 months	No general experience with CT	2	2	3	2	2	2	2	3	1	1	3	2	3	3	3	3	3	3	3	3	2	2	4	3	2	2	1	3	1	4	4	4	3	3	3	2	2	4	3	1	1	1	1	2
18-35	Female	West (Utrecht, Noord-Holland, Zuid-Holland)	CT-staff	1-6 months	No general experience with CT	2	1	3	1	4	3	3	3	3	1	3	2	3	3	3	3	4	2	4	4	2	2	3	4	2	3	1	2	2	3	3	3	1	1	1	0	2	2	1	3	2	4	3	4
56-65+	Female	West (Utrecht, Noord-Holland, Zuid-Holland)	CT-staff	7-12 months	No general experience with CT	3	3	3	2	3	3	2	2	1	1	3	3	3	2	3	3	3	3	3	1	2	3	3	1	1	2	1	3	2	1	1	1	1	1	1	1	2	1	1	1	1	2	0	1
18-35	Female	West (Utrecht, Noord-Holland, Zuid-Holland)	PHS-nurse	7-12 months	No general experience with CT	1	2	2	1	1	1	1	2	1	1	3	2	3	3	2	2	2	3	3	1	3	0	3	3	3	2	3	4	4	4	4	3	3	2	4	2	2	4	2	2	3	3	3	3
36-55	Female	West (Utrecht, Noord-Holland, Zuid-Holland)	PHS-nurse	1-2 years	3-5 years	4	4	4	0	0	0	1	0	1	0	4	2	1	1	1	1	4	3	1	3	0	1	3	3	0	0	2	3	1	3	3	2	1	1	2	1	2	3	2	2	3	2	3	3
56-65+	Female	West (Utrecht, Noord-Holland, Zuid-Holland)	CT-staff	1-2 years	No general experience with CT	2	2	3	2	2	3	3	3	4	3	3	2	3	3	3	3	3	3	3	2	2	3	3	3	2	3	2	2	2	3	3	3	2	2	3	2	3	4	2	1	2	1	1	2
36-55	Female	West (Utrecht, Noord-Holland, Zuid-Holland)	PHS-doctor	1-2 years	<1 year	2	2	2	0	2	2	3	3	1	1	1	3	2	1	1	1	2	4	1	4	3	1	4	4	1	1	1	1	2	2	2	2	2	2	2	2	2	3	2	3	1	3	3	2
56-65+	Female	East (Overijssel, Gelderland, Flevoland)	CT-staff	1-2 years	No general experience with CT	2	2	2	2	2	3	3	3	3	2	3	1	3	2	2	2	3	3	4	1	2	2	2	3	2	3	1	2	1	2	2	2	1	1	1	1	1	1	1	1	2	1	1	2
36-55	Female	North (Friesland ,Groningen, Drenthe)	CT-staff	1-6 months	No general experience with CT	2	1	2	3	3	3	2	2	3	2	3	2	2	2	3	2	3	3	2	3	3	1	4	3	3	3	3	3	3	3	3	3	2	3	2	3	3	3	3	3	3	3	3	3
56-65+	Male	North (Friesland ,Groningen, Drenthe)	CT-staff	1-6 months	No general experience with CT	2	2	2	3	3	3	3	3	3	3	3	2	3	3	3	3	3	2	3	2	2	2	3	3	2	2	3	3	2	3	3	2	3	3	3	2	2	3	2	3	3	2	2	2
18-35	Female	West (Utrecht, Noord-Holland, Zuid-Holland)	PHS-nurse	1-2 years	More than 10 years	1	1	3	0	1	1	1	1	3	3	3	3	2	2	1	1	4	3	1	3	2	2	4	3	2	1	3	3	3	3	3	3	2	3	2	2	2	3	3	3	3	2	3	3
36-55	Female	West (Utrecht, Noord-Holland, Zuid-Holland)	CT-staff	1-2 years	No general experience with CT	1	1	1	1	3	2	2	2	3	1	3	2	3	2	3	3	3	2	4	3	1	1	3	3	1	2	3	3	3	3	3	3	2	3	3	3	2	4	3	3	3	3	3	4
56-65+	Female	South (Zeeland, Limburg, Noord-Brabant)	CT-staff	1-2 years	No general experience with CT	1	1	3	2	3	2	2	1	1	1	1	2	3	3	3	3	3	3	3	3	1	1	3	3	1	2	1	1	1	2	1	2	2	1	1	1	1	2	1	1	1	1	1	2
36-55	Female	West (Utrecht, Noord-Holland, Zuid-Holland)	CT-staff	No specific COVID-19 CT experience	No general experience with CT	1	2	2	3	3	3	3	3	3	1	3	1	3	2	3	3	3	2	3	3	2	2	2	3	1	3	4	2	3	4	3	3	3	3	3	3	3	3	3	3	3	3	3	3
36-55	Female	North (Friesland ,Groningen, Drenthe)	CT-staff	1-2 years	No general experience with CT	0	1	2	2	3	3	3	3	1	0	3	2	3	2	4	4	2	4	3	1	1	0	1	1	1	3	0	1	0	3	2	2	1	0	1	0	0	2	0	0	2	0	0	2
18-35	Female	West (Utrecht, Noord-Holland, Zuid-Holland)	CT-staff	1-2 years	No general experience with CT	3	2	3	1	3	2	2	2	1	0	3	2	1	1	2	2	2	4	4	1	0	1	1	2	0	3	0	1	1	1	1	2	2	2	2	1	2	1	2	2	2	3	3	3
18-35	Female	South (Zeeland, Limburg, Noord-Brabant)	CT-staff manager/coordinator	1-6 months	No general experience with CT	3	3	4	2	4	2	1	1	1	0	4	0	3	1	4	2	4	3	3	3	3	1	4	3	4	2	0	1	1	4	4	4	2	1	2	0	0	1	1	2	3	2	2	3
56-65+	Female	South (Zeeland, Limburg, Noord-Brabant)	CT-staff	7-12 months	No general experience with CT	3	3	3	2	1	2	3	3	3	2	3	2	4	3	3	3	4	3	4	2	2	1	4	3	2	3	2	2	1	3	3	3	3	2	3	2	1	3	3	3	3	2	3	3
18-35	Male	West (Utrecht, Noord-Holland, Zuid-Holland)	CT-staff	1-6 months	No general experience with CT	2	2	3	2	3	3	3	2	3	2	2	2	3	3	3	3	4	3	3	3	3	1	4	4	3	2	3	1	2	3	3	3	3	2	3	1	1	3	3	1	1	1	2	3
18-35	Female	North (Friesland ,Groningen, Drenthe)	CT-staff	1-6 months	No general experience with CT	4	3	4	0	0	0	0	0	4	3	0	1	4	2	2	2	3	3	2	4	0	0	3	4	0	0	3	2	2	4	4	4	4	4	4	4	3	4	4	3	3	3	3	3
36-55	Female	East (Overijssel, Gelderland, Flevoland)	CT-staff	1-2 years	No general experience with CT	2	2	3	4	4	4	4	4	3	3	4	2	3	2	3	2	3	4	4	2	3	2	3	3	3	3	3	3	3	4	4	4	3	2	3	2	2	4	3	3	3	3	2	3
18-35	Female	South (Zeeland, Limburg, Noord-Brabant)	CT-staff	1-6 months	No general experience with CT	2	3	3	3	3	3	3	3	3	2	3	3	3	3	3	3	4	4	3	3	3	1	4	3	3	2	2	2	2	3	3	3	2	1	2	1	1	4	1	3	2	3	3	3
36-55	Female	South (Zeeland, Limburg, Noord-Brabant)	CT-staff	7-12 months	No general experience with CT	2	3	2	3	3	3	3	3	2	2	3	1	3	3	3	3	1	3	3	2	2	2	3	2	2	2	1	1	1	2	2	2	3	1	2	1	1	2	1	2	2	2	1	3
18-35	Female	West (Utrecht, Noord-Holland, Zuid-Holland)	CT-staff	1-2 years	No general experience with CT	2	1	3	1	3	2	2	2	3	2	3	2	3	3	3	3	4	3	3	2	3	1	3	3	3	2	3	3	2	3	2	2	2	2	2	2	2	2	3	2	2	2	2	1
18-35	Female	South (Zeeland, Limburg, Noord-Brabant)	CT-staff manager/coordinator	1-2 years	No general experience with CT	3	3	2	1	1	1	1	1	3	2	3	2	1	1	1	2	2	2	3	1	1	1	1	2	1	3	1	1	2	3	2	3	1	2	2	1	1	2	0	2	2	2	3	1
36-55	Female	North (Friesland ,Groningen, Drenthe)	CT-staff	7-12 months	No general experience with CT	2	2	2	3	3	4	3	3	3	3	3	2	3	3	3	3	3	3	3	2	3	1	3	3	3	2	3	2	2	2	1	2	3	3	3	3	3	2	3	2	3	2	2	2
18-35	Male	West (Utrecht, Noord-Holland, Zuid-Holland)	CT-staff	7-12 months	No general experience with CT	1	1	3	2	1	2	2	2	1	1	1	3	4	3	2	2	3	3	4	2	1	2	4	2	2	0	2	3	1	3	3	2	3	1	2	1	2	2	0	1	3	0	0	0
56-65+	Male	South (Zeeland, Limburg, Noord-Brabant)	CT-staff	7-12 months	No general experience with CT	2	2	2	2	3	3	3	3	3	2	3	1	3	3	3	3	3	3	3	1	2	2	3	3	2	3	1	1	2	2	1	2	2	2	2	2	2	3	2	3	2	2	2	3
18-35	Female	West (Utrecht, Noord-Holland, Zuid-Holland)	CT-staff	7-12 months	No general experience with CT	1	2	3	2	4	2	3	3	3	3	3	2	3	3	3	3	3	3	3	3	2	1	3	3	2	2	1	3	2	3	3	1	3	1	3	1	3	3	2	2	3	1	2	3
56-65+	Female	East (Overijssel, Gelderland, Flevoland)	CT-staff	1-2 years	No general experience with CT	1	2	2	3	3	3	3	3	3	3	3	2	3	2	3	2	3	3	3	2	3	2	3	3	3	2	3	3	2	3	3	3	3	2	3	2	3	3	3	2	2	2	2	3
36-55	Female	North (Friesland ,Groningen, Drenthe)	CT-staff	1-2 years	No general experience with CT	2	3	3	3	2	4	4	4	3	3	3	0	3	3	3	3	4	4	4	3	3	1	3	3	3	4	2	2	2	3	4	4	3	1	2	1	1	2	1	2	1	2	2	3
56-65+	Female	East (Overijssel, Gelderland, Flevoland)	CT-staff	1-2 years	No general experience with CT	2	1	3	2	2	3	3	3	3	3	4	2	3	2	3	3	3	2	4	2	2	1	4	3	2	2	2	1	1	3	3	2	2	1	3	1	1	2	1	1	1	1	1	4
18-35	Female	South (Zeeland, Limburg, Noord-Brabant)	CT-staff	1-2 years	No general experience with CT	2	1	4	1	2	3	3	3	1	1	3	1	3	1	3	1	4	4	3	3	1	2	3	3	2	1	1	1	3	3	3	3	1	1	3	1	1	2	1	1	2	3	3	3
56-65+	Male	East (Overijssel, Gelderland, Flevoland)	CT-staff	1-2 years	No general experience with CT	2	2	2	4	4	4	4	4	1	2	4	1	3	3	3	3	3	3	3	2	2	1	3	3	3	3	1	2	2	3	3	3	3	3	3	3	2	3	3	4	2	4	4	2
18-35	Male	South (Zeeland, Limburg, Noord-Brabant)	CT-staff	7-12 months	No general experience with CT	2	3	3	1	2	1	2	1	3	3	3	1	3	1	3	2	4	4	4	2	1	2	3	3	2	0	2	1	1	2	3	2	2	1	2	1	2	1	2	3	3	2	2	3
36-55	Female	East (Overijssel, Gelderland, Flevoland)	CT-staff	1-2 years	No general experience with CT	3	3	2	1	1	2	2	3	3	2	3	2	3	3	2	2	1	1	3	3	2	3	3	2	2	2	2	2	3	3	3	2	3	2	3	3	3	3	2	2	2	3	3	2
36-55	Male	South (Zeeland, Limburg, Noord-Brabant)	CT-staff	1-6 months	No general experience with CT	3	3	3	1	1	2	2	2	1	1	3	1	3	2	3	3	3	2	3	3	3	1	3	3	3	0	1	1	1	1	1	1	3	3	3	3	1	1	2	2	3	1	1	3
36-55	Female	East (Overijssel, Gelderland, Flevoland)	CT-staff	1-6 months	No general experience with CT	1	1	2	3	4	3	3	3	2	1	3	2	3	1	2	2	4	3	4	3	2	1	3	3	2	3	3	3	3	4	4	4	3	2	3	2	3	3	2	3	3	3	3	4
36-55	Female	North (Friesland ,Groningen, Drenthe)	CT-staff	1-6 months	No general experience with CT	2	2	4	3	3	3	3	3	3	3	3	1	3	3	3	3	3	2	3	3	3	2	3	3	3	3	3	3	3	3	3	3	3	3	3	3	3	4	3	3	3	3	2	3
36-55	Female	West (Utrecht, Noord-Holland, Zuid-Holland)	PHS-doctor	1-2 years	1-2 years	1	1	2	1	3	2	1	1	3	1	3	2	3	1	2	1	3	3	2	3	1	2	3	3	1	1	2	3	2	3	3	3	2	2	3	1	2	3	2	3	2	2	3	3
56-65+	Female	East (Overijssel, Gelderland, Flevoland)	CT-staff	1-2 years	No general experience with CT	2	2	2	3	4	4	4	4	3	2	4	0	3	3	4	3	4	4	4	3	4	2	4	4	4	3	3	3	2	3	3	2	2	3	3	2	2	4	3	3	3	2	2	3
36-55	Female	West (Utrecht, Noord-Holland, Zuid-Holland)	CT-staff	7-12 months	No general experience with CT	2	2	3	3	3	3	3	3	3	2	3	2	4	4	3	3	4	3	4	1	3	1	3	4	3	2	1	2	2	3	3	3	3	3	2	2	2	3	3	2	2	2	1	4
56-65+	Female	West (Utrecht, Noord-Holland, Zuid-Holland)	CT-staff	1-2 years	No general experience with CT	1	1	2	1	3	3	3	3	1	1	3	2	3	2	2	2	3	2	3	3	2	1	3	3	2	2	2	2	2	3	3	3	3	3	2	3	2	4	3	2	2	1	1	2
36-55	Female	East (Overijssel, Gelderland, Flevoland)	CT-staff	1-2 years	No general experience with CT	2	2	2	1	2	1	1	2	3	3	0	3	3	0	3	0	3	3	3	3	2	4	2	2	2	1	3	2	3	3	4	3	3	2	2	2	2	3	2	0	3	1	0	1
36-55	Female	West (Utrecht, Noord-Holland, Zuid-Holland)	CT-staff	7-12 months	No general experience with CT	2	2	2	1	3	3	3	3	1	1	3	2	3	2	3	3	3	3	4	3	2	2	3	3	2	2	3	2	2	3	3	3	2	2	3	3	2	3	3	3	3	3	3	3
18-35	Female	East (Overijssel, Gelderland, Flevoland)	CT-staff	1-2 years	No general experience with CT	3	3	3	1	2	2	1	1	1	1	3	2	4	4	3	3	4	4	3	3	3	1	3	3	3	3	3	3	2	3	1	3	3	3	3	1	2	3	3	2	3	2	3	2
56-65+	Male	North (Friesland ,Groningen, Drenthe)	PHS-doctor	1-2 years	More than 10 years	4	4	4	1	1	1	1	1	2	2	4	3	3	3	2	2	3	2	3	2	2	2	3	2	2	3	2	2	2	3	3	3	2	2	2	1	2	2	2	2	2	1	3	4
36-55	Female	South (Zeeland, Limburg, Noord-Brabant)	CT-staff	1-2 years	No general experience with CT	4	3	4	2	3	1	2	1	3	1	4	2	4	3	3	3	4	3	4	1	2	1	3	3	1	2	2	1	2	3	3	3	2	2	3	1	2	3	1	1	1	1	1	2
18-35	Female	East (Overijssel, Gelderland, Flevoland)	CT-staff	1-6 months	No general experience with CT	2	3	3	3	4	4	4	3	3	2	2	2	4	3	4	3	4	4	3	2	3	2	3	3	3	3	4	3	3	4	3	3	4	3	4	3	4	4	4	4	4	4	4	3
18-35	Female	West (Utrecht, Noord-Holland, Zuid-Holland)	CT-staff	1-2 years	No general experience with CT	3	3	3	3	4	2	2	2	2	1	2	2	3	2	3	3	4	4	3	3	4	1	4	3	4	1	3	2	2	4	3	3	2	2	2	2	2	3	3	2	2	2	2	3
18-35	Female	West (Utrecht, Noord-Holland, Zuid-Holland)	CT-staff	7-12 months	No general experience with CT	3	3	3	1	4	3	3	3	1	1	3	2	3	1	3	2	3	4	1	3	3	1	3	3	3	0	3	3	4	3	3	4	3	4	3	2	3	3	3	3	3	4	3	3
36-55	Male	East (Overijssel, Gelderland, Flevoland)	CT-staff	1-2 years	No general experience with CT	2	2	3	4	4	3	3	3	3	3	3	2	3	3	3	3	3	3	3	3	3	1	3	3	3	2	2	3	3	3	3	3	1	3	2	2	2	4	3	3	3	2	2	1
36-55	Female	South (Zeeland, Limburg, Noord-Brabant)	CT-staff	7-12 months	No general experience with CT	3	3	3	3	2	3	3	3	3	2	4	2	4	3	3	3	3	3	3	3	2	2	3	2	2	3	3	2	3	2	3	3	3	3	3	2	2	3	3	3	3	3	2	3
56-65+	Female	South (Zeeland, Limburg, Noord-Brabant)	CT-staff	1-2 years	No general experience with CT	3	3	2	1	1	2	3	3	1	1	3	1	3	0	2	2	3	3	4	3	1	2	4	3	1	1	1	1	1	2	3	3	2	1	1	1	2	2	2	1	1	1	1	1
18-35	Female	West (Utrecht, Noord-Holland, Zuid-Holland)	CT-staff	1-2 years	No general experience with CT	2	3	4	1	3	2	2	2	3	1	1	2	3	1	3	2	3	4	3	3	4	2	1	3	3	1	1	3	2	3	3	3	1	1	1	1	1	2	1	3	3	3	3	3
18-35	Female	West (Utrecht, Noord-Holland, Zuid-Holland)	CT-staff	7-12 months	No general experience with CT	2	3	3	1	3	2	1	1	2	1	1	3	3	3	3	3	3	3	1	4	4	1	3	3	4	1	4	4	4	4	4	4	4	4	4	4	4	4	4	4	4	4	4	4
18-35	Female	South (Zeeland, Limburg, Noord-Brabant)	CT-staff	1-2 years	No general experience with CT	0	0	1	1	3	1	1	1	3	3	3	3	3	3	2	3	1	3	3	3	1	3	3	3	3	1	3	3	3	3	3	3	3	2	3	1	3	3	2	3	3	3	3	3
18-35	Male	West (Utrecht, Noord-Holland, Zuid-Holland)	CT-staff	1-2 years	No general experience with CT	2	2	4	3	3	3	3	3	3	2	3	2	3	3	3	3	2	2	4	1	1	3	3	2	1	3	1	2	1	3	3	3	3	1	3	0	1	3	1	3	3	3	3	3
56-65+	Male	South (Zeeland, Limburg, Noord-Brabant)	CT-staff	1-2 years	No general experience with CT	2	1	3	2	4	2	2	2	3	3	3	0	4	3	3	2	3	2	3	3	2	1	4	4	2	1	0	2	0	3	3	3	2	0	2	0	1	0	0	1	3	1	2	3
18-35	Female	South (Zeeland, Limburg, Noord-Brabant)	CT-staff	1-2 years	No general experience with CT	3	3	3	2	2	3	3	3	3	2	3	2	3	3	3	2	3	4	3	3	2	1	3	3	2	2	2	2	3	3	3	3	3	2	2	2	3	3	2	3	3	2	3	3
56-65+	Male	North (Friesland ,Groningen, Drenthe)	CT-staff	1-6 months	No general experience with CT	1	1	2	1	1	3	2	2	2	1	2	1	3	1	3	3	3	4	3	3	1	0	4	3	1	2	1	1	1	3	3	3	3	3	3	2	2	3	2	3	1	3	3	2
56-65+	Female	East (Overijssel, Gelderland, Flevoland)	CT-staff	7-12 months	No general experience with CT	1	2	2	2	3	3	3	3	1	1	3	1	3	3	2	2	3	3	4	1	1	2	3	2	1	2	0	0	0	1	1	1	2	0	2	0	0	0	0	0	0	0	0	2
18-35	Female	West (Utrecht, Noord-Holland, Zuid-Holland)	CT-staff	7-12 months	No general experience with CT	3	1	1	1	3	1	1	1	2	1	2	2	2	1	3	2	3	1	4	1	2	2	3	1	2	2	0	1	1	3	2	3	1	1	2	1	2	3	0	2	2	2	2	3
36-55	Male	North (Friesland ,Groningen, Drenthe)	CT-staff	1-6 months	No general experience with CT	2	3	3	2	2	3	3	3	2	2	3	2	3	3	3	1	4	3	2	3	1	3	4	3	2	1	2	3	2	3	3	4	3	4	2	3	2	4	3	2	2	2	2	3
36-55	Female	West (Utrecht, Noord-Holland, Zuid-Holland)	PHS-nurse	7-12 months	More than 10 years	3	3	4	1	0	0	0	0	1	1	1	3	2	1	1	1	2	2	3	1	1	1	3	3	2	3	4	3	3	3	3	3	1	2	2	1	2	0	2	2	2	2	2	3
18-35	Male	South (Zeeland, Limburg, Noord-Brabant)	CT-staff	1-2 years	<1 year	2	2	3	1	2	2	1	2	3	3	0	2	3	2	3	3	1	4	2	4	3	2	4	3	3	2	2	2	3	2	3	3	1	2	3	2	2	2	2	2	3	2	4	2
36-55	Female	West (Utrecht, Noord-Holland, Zuid-Holland)	CT-staff	1-2 years	No general experience with CT	3	2	3	3	4	3	3	3	3	2	3	1	4	1	3	3	4	4	4	3	2	2	3	3	3	1	1	2	1	3	3	3	1	1	1	1	1	2	1	2	2	1	1	3
56-65+	Female	East (Overijssel, Gelderland, Flevoland)	CT-staff	7-12 months	No general experience with CT	2	3	3	3	3	3	3	3	3	3	3	2	3	3	3	3	4	3	4	3	3	2	3	3	3	3	2	2	2	3	3	2	2	1	2	1	2	2	1	2	2	2	2	3
36-55	Female	East (Overijssel, Gelderland, Flevoland)	CT-staff	1-2 years	No general experience with CT	2	2	2	3	4	3	3	3	2	2	3	1	3	3	2	2	2	2	3	1	2	3	2	2	2	3	1	2	1	2	2	2	0	0	1	0	1	2	1	1	2	2	2	2
18-35	Female	South (Zeeland, Limburg, Noord-Brabant)	CT-staff	1-6 months	No general experience with CT	1	2	3	1	3	3	3	3	3	2	2	2	3	3	3	2	3	4	3	2	2	2	3	3	2	1	2	2	2	3	3	3	2	2	2	2	2	3	2	2	2	2	3	2
18-35	Male	South (Zeeland, Limburg, Noord-Brabant)	CT-staff	7-12 months	No general experience with CT	2	3	3	1	0	1	1	1	3	2	3	1	4	3	3	3	3	4	3	1	1	1	2	2	1	2	2	2	1	2	2	2	2	2	2	2	2	3	2	1	2	1	1	3
18-35	Male	West (Utrecht, Noord-Holland, Zuid-Holland)	CT-staff	1-6 months	No general experience with CT	2	3	3	3	3	2	2	2	2	1	2	1	2	3	4	4	3	3	4	3	2	2	4	3	2	3	3	3	3	3	4	2	2	2	3	1	2	3	2	2	2	2	2	2
36-55	Female	East (Overijssel, Gelderland, Flevoland)	CT-staff	1-6 months	No general experience with CT	2	2	2	3	3	4	4	4	3	3	3	2	3	3	3	3	3	2	4	2	3	3	2	3	2	3	2	2	2	2	2	2	2	2	2	2	2	4	2	2	2	2	2	3
18-35	Male	West (Utrecht, Noord-Holland, Zuid-Holland)	CT-staff	1-2 years	No general experience with CT	2	3	4	2	2	3	3	3	1	1	3	2	3	3	2	2	4	4	4	4	1	2	4	1	1	4	0	0	2	3	3	3	0	0	0	0	0	1	0	1	4	2	3	3
36-55	Female	North (Friesland ,Groningen, Drenthe)	CT-staff	1-2 years	More than 10 years	4	4	4	3	2	3	2	2	3	2	3	2	3	2	3	3	4	4	2	4	3	2	3	3	3	1	2	2	1	4	4	4	4	3	3	0	2	3	3	2	2	2	2	1
18-35	Female	South (Zeeland, Limburg, Noord-Brabant)	CT-staff manager/coordinator	1-2 years	<1 year	2	3	3	2	3	1	2	2	1	1	3	2	3	3	3	3	3	4	4	3	2	3	3	2	2	3	1	1	3	4	3	3	4	1	3	2	2	2	1	1	1	3	2	2
18-35	Male	West (Utrecht, Noord-Holland, Zuid-Holland)	CT-staff	1-2 years	No general experience with CT	2	3	3	3	4	3	3	3	3	2	4	2	3	2	3	3	4	3	3	2	4	0	2	3	3	1	3	3	1	4	3	3	3	3	3	3	2	4	3	3	3	2	3	3
18-35	Male	South (Zeeland, Limburg, Noord-Brabant)	CT-staff manager/coordinator	1-2 years	No general experience with CT	2	1	2	0	0	1	3	1	1	1	3	2	2	2	3	1	3	3	2	3	0	1	4	3	0	2	3	2	3	3	3	3	4	1	2	3	2	4	3	3	3	2	3	3
18-35	Female	West (Utrecht, Noord-Holland, Zuid-Holland)	CT-staff	1-6 months	No general experience with CT	1	3	2	3	3	3	3	3	3	1	3	2	3	2	3	3	3	2	3	3	3	1	3	3	3	3	3	2	2	4	3	3	3	3	3	3	2	3	3	3	2	2	2	3
18-35	Male	East (Overijssel, Gelderland, Flevoland)	PHS-doctor	7-12 months	No general experience with CT	0	0	1	3	3	4	4	2	1	0	4	0	0	0	0	0	3	0	3	1	0	1	1	0	0	3	0	1	0	1	2	2	1	0	2	0	1	1	0	0	0	0	0	0
18-35	Female	East (Overijssel, Gelderland, Flevoland)	CT-staff	7-12 months	No general experience with CT	1	2	4	2	4	3	3	3	0	0	2	2	3	3	2	2	4	4	4	3	2	3	4	3	2	2	3	2	2	2	2	2	1	1	2	1	2	2	1	2	1	2	2	3
18-35	Female	East (Overijssel, Gelderland, Flevoland)	CT-staff	1-6 months	No general experience with CT	2	2	2	3	4	3	3	3	3	3	3	2	3	2	3	3	3	4	3	3	1	3	3	3	1	2	1	3	2	3	3	3	2	1	3	1	2	3	1	1	3	2	2	3
18-35	Female	East (Overijssel, Gelderland, Flevoland)	CT-staff	1-2 years	No general experience with CT	2	1	3	1	2	1	1	1	3	1	3	1	3	3	2	2	3	3	4	1	2	2	3	2	2	2	2	1	1	3	3	2	2	1	2	1	2	1	2	3	2	2	2	2
56-65+	Female	West (Utrecht, Noord-Holland, Zuid-Holland)	CT-staff	1-2 years	No general experience with CT	4	4	4	0	0	3	3	3	3	3	3	1	4	3	3	3	2	4	4	2	1	3	4	1	1	4	3	3	3	4	4	4	4	4	3	4	2	4	4	3	2	3	3	4
18-35	Female	North (Friesland ,Groningen, Drenthe)	CT-staff	1-6 months	No general experience with CT	1	2	2	3	3	3	3	3	3	3	3	2	3	2	3	3	4	3	4	3	3	0	3	3	2	2	2	3	3	3	3	3	3	3	3	2	3	3	3	4	3	3	2	3
56-65+	Female	North (Friesland ,Groningen, Drenthe)	CT-staff	1-2 years	No general experience with CT	0	1	2	0	0	0	0	1	3	1	3	2	3	3	2	2	4	4	3	4	3	1	4	4	2	1	1	2	0	2	2	2	2	2	2	2	2	1	2	3	2	2	3	2
18-35	Female	West (Utrecht, Noord-Holland, Zuid-Holland)	PHS-doctor	7-12 months	No general experience with CT	2	2	1	1	3	2	2	2	4	4	2	2	3	2	2	2	3	2	1	3	1	2	4	3	1	1	2	3	3	4	0	4	3	3	3	2	3	4	3	1	3	2	3	3
36-55	Female	West (Utrecht, Noord-Holland, Zuid-Holland)	CT-staff	7-12 months	No general experience with CT	2	3	3	3	3	3	3	3	3	3	4	1	3	3	3	3	3	2	4	3	3	1	4	4	3	3	3	3	2	3	3	2	3	3	3	3	3	3	3	3	3	2	2	1
18-35	Female	West (Utrecht, Noord-Holland, Zuid-Holland)	CT-staff	1-6 months	No general experience with CT	1	2	3	3	1	3	3	3	3	3	3	1	2	0	3	2	2	1	3	3	2	1	4	3	0	2	2	2	2	1	2	1	1	1	1	1	2	1	2	3	3	2	0	3
18-35	Female	West (Utrecht, Noord-Holland, Zuid-Holland)	CT-staff	1-6 months	No general experience with CT	2	2	2	3	4	3	4	3	2	2	4	1	3	3	3	3	2	2	4	1	1	3	2	1	1	4	3	2	2	2	2	3	4	3	3	3	3	3	3	1	1	1	1	2
18-35	Female	South (Zeeland, Limburg, Noord-Brabant)	PHS-doctor	1-2 years	No general experience with CT	3	3	3	0	0	1	1	1	1	1	3	2	3	3	2	2	3	2	2	3	0	2	3	1	0	2	1	1	1	3	3	3	2	2	2	1	2	3	2	2	1	2	2	3
36-55	Female	West (Utrecht, Noord-Holland, Zuid-Holland)	PHS-nurse	1-2 years	3-5 years	3	3	3	2	2	2	3	3	3	3	3	2	2	2	4	3	3	4	2	4	3	2	4	4	3	1	3	3	4	4	4	4	3	3	3	3	3	4	3	3	3	3	3	3
18-35	Female	East (Overijssel, Gelderland, Flevoland)	CT-staff	1-2 years	No general experience with CT	2	2	3	4	4	3	3	3	1	1	4	2	3	2	3	1	3	3	4	1	2	4	3	2	2	3	3	3	2	1	1	2	4	4	4	4	4	4	4	1	1	1	1	3
18-35	Female	South (Zeeland, Limburg, Noord-Brabant)	CT-staff	1-2 years	No general experience with CT	3	4	4	3	4	3	3	3	2	3	2	2	3	2	3	2	3	4	4	3	2	2	3	3	2	1	2	2	2	3	3	3	3	3	2	2	2	2	3	3	3	3	4	4
36-55	Female	North (Friesland ,Groningen, Drenthe)	CT-staff	1-2 years	No general experience with CT	1	1	3	1	3	1	2	2	3	1	3	2	3	3	3	3	3	3	3	3	2	2	3	3	2	3	1	2	1	3	3	2	2	1	2	2	1	3	1	2	2	1	1	1
18-35	Female	East (Overijssel, Gelderland, Flevoland)	CT-staff	1-6 months	No general experience with CT	2	2	3	2	1	2	2	2	3	3	3	2	3	3	3	3	0	3	3	3	3	4	2	2	3	3	3	3	3	2	3	3	2	3	2	3	2	2	3	3	3	3	3	3
56-65+	Female	South (Zeeland, Limburg, Noord-Brabant)	CT-staff	1-2 years	No general experience with CT	3	3	4	1	2	3	2	2	4	1	2	2	4	3	3	3	3	3	3	1	2	2	3	2	2	2	1	3	1	4	4	4	2	3	2	2	2	4	1	1	3	1	1	3
36-55	Female	South (Zeeland, Limburg, Noord-Brabant)	PHS-doctor	1-2 years	6-10 years	1	3	1	1	1	1	1	1	1	1	1	3	3	3	3	1	4	4	0	3	2	1	4	3	2	0	3	3	3	4	4	4	4	2	4	2	2	3	3	3	3	3	3	4
36-55	Female	East (Overijssel, Gelderland, Flevoland)	CT-staff	1-6 months	No general experience with CT	1	3	2	2	2	3	3	3	2	2	2	3	3	3	3	3	2	1	3	3	3	2	3	3	3	3	2	2	2	3	3	3	2	3	2	3	2	3	3	2	3	2	2	2
18-35	Female	East (Overijssel, Gelderland, Flevoland)	CT-staff	7-12 months	No general experience with CT	2	2	3	2	3	3	2	3	1	1	3	2	3	3	3	3	3	3	3	3	3	3	3	3	3	2	1	1	1	2	2	1	1	1	2	1	2	1	1	3	3	3	3	3
36-55	Female	South (Zeeland, Limburg, Noord-Brabant)	CT-staff	No specific COVID-19 CT experience	No general experience with CT	3	3	2	2	2	2	2	2	3	1	2	2	2	1	2	1	4	3	2	3	3	1	4	4	3	2	2	3	3	3	3	3	2	2	3	3	2	4	2	2	3	3	3	3
36-55	Female	East (Overijssel, Gelderland, Flevoland)	PHS-doctor	1-2 years	6-10 years	0	0	2	1	2	2	1	1	3	1	1	2	3	3	3	3	0	2	3	3	2	1	4	4	2	2	4	3	4	3	3	3	2	2	3	2	2	4	2	3	3	3	3	4
18-35	Female	West (Utrecht, Noord-Holland, Zuid-Holland)	CT-staff manager/coordinator	<1 month	No general experience with CT	2	2	2	2	1	2	2	2	1	0	3	2	3	2	2	2	2	2	3	1	3	2	3	3	2	3	2	2	3	3	3	3	1	2	2	1	2	3	1	2	2	3	3	3
36-55	Female	North (Friesland ,Groningen, Drenthe)	CT-staff	1-2 years	No general experience with CT	3	3	3	2	3	3	2	3	3	3	3	2	3	3	2	2	3	3	3	3	3	2	3	3	3	2	3	3	3	3	4	3	4	2	3	3	2	3	3	3	3	3	3	3
18-35	Male	North (Friesland ,Groningen, Drenthe)	CT-staff manager/coordinator	1-2 years	No general experience with CT	3	3	3	0	0	3	3	3	3	2	3	2	3	3	3	3	0	3	4	3	0	0	4	3	4	3	0	3	0	2	2	2	2	0	1	0	0	0	0	3	1	2	3	3
36-55	Male	North (Friesland ,Groningen, Drenthe)	CT-staff	1-2 years	No general experience with CT	2	2	3	1	2	1	2	2	2	2	3	1	3	2	3	2	3	3	3	3	3	3	3	3	2	2	2	2	2	3	3	3	2	3	3	3	2	4	2	3	3	3	2	3
18-35	Male	North (Friesland ,Groningen, Drenthe)	CT-staff	1-2 years	No general experience with CT	2	3	3	4	4	4	4	4	3	3	4	4	4	3	3	3	3	4	4	4	4	4	4	4	4	4	4	4	4	4	4	4	4	4	4	4	4	4	4	4	4	4	4	4
56-65+	Female	East (Overijssel, Gelderland, Flevoland)	CT-staff	1-2 years	No general experience with CT	2	2	2	4	3	3	3	3	3	2	4	2	3	2	3	3	3	3	4	2	2	1	4	3	2	4	2	1	1	3	2	2	3	3	3	2	3	3	3	3	2	2	3	3
56-65+	Female	East (Overijssel, Gelderland, Flevoland)	CT-staff	1-2 years	No general experience with CT	1	1	2	3	3	3	3	3	3	1	3	2	3	3	3	3	3	2	2	3	3	3	4	3	3	2	3	3	3	4	3	3	2	3	2	2	2	4	3	3	3	3	3	4
56-65+	Female	East (Overijssel, Gelderland, Flevoland)	CT-staff	1-2 years	No general experience with CT	1	1	2	2	2	3	3	3	1	1	3	2	3	2	2	2	3	3	4	3	1	2	4	3	1	3	2	2	2	3	2	3	3	2	3	3	2	4	2	2	2	2	2	3
56-65+	Female	East (Overijssel, Gelderland, Flevoland)	CT-staff	1-2 years	No general experience with CT	1	2	3	2	3	2	2	2	3	3	3	1	3	2	3	2	3	3	4	3	3	1	3	3	3	3	3	2	3	3	3	3	3	3	3	3	3	3	3	3	3	2	1	1
36-55	Female	South (Zeeland, Limburg, Noord-Brabant)	CT-staff	1-6 months	No general experience with CT	2	3	3	4	4	4	4	4	3	4	4	0	4	3	4	4	0	4	4	1	1	4	2	0	1	3	2	0	2	2	2	2	3	0	2	2	0	1	0	1	0	0	0	0
18-35	Female	South (Zeeland, Limburg, Noord-Brabant)	CT-staff	1-6 months	No general experience with CT	2	1	3	1	2	1	1	1	2	2	1	2	3	3	2	1	3	3	3	3	1	1	3	3	2	1	3	2	3	4	3	4	1	1	1	1	2	3	1	2	2	3	2	3
36-55	Male	North (Friesland ,Groningen, Drenthe)	CT-staff	1-2 years	No general experience with CT	2	2	3	3	4	3	3	3	1	1	4	0	3	3	3	3	2	4	3	3	3	1	3	3	3	3	3	3	1	3	3	2	2	2	3	2	2	4	2	3	3	1	2	2
18-35	Female	East (Overijssel, Gelderland, Flevoland)	CT-staff	1-2 years	No general experience with CT	3	3	4	0	0	2	1	1	3	1	3	2	1	0	3	1	3	3	3	3	1	3	3	3	1	1	1	1	0	2	2	3	1	0	1	0	2	1	1	1	3	3	2	1
36-55	Male	East (Overijssel, Gelderland, Flevoland)	CT-staff	1-6 months	No general experience with CT	2	2	2	3	3	3	3	3	3	3	3	1	4	3	3	3	3	3	3	2	3	1	3	2	3	3	3	2	2	2	3	3	2	3	3	2	2	3	2	3	2	2	3	3
36-55	Female	West (Utrecht, Noord-Holland, Zuid-Holland)	PHS-doctor	1-2 years	No general experience with CT	1	2	2	0	1	1	1	1	3	3	1	2	3	3	3	3	3	3	1	3	3	1	4	3	3	1	3	3	3	3	3	3	3	3	3	3	3	3	3	3	3	3	3	3
18-35	Male	East (Overijssel, Gelderland, Flevoland)	CT-staff	1-6 months	No general experience with CT	1	1	4	1	1	3	3	3	1	1	4	2	2	2	1	1	4	4	4	4	1	3	4	3	2	2	2	3	1	2	3	4	4	3	4	1	2	4	3	2	3	2	2	3
36-55	Female	East (Overijssel, Gelderland, Flevoland)	CT-staff	1-2 years	No general experience with CT	1	2	2	2	3	3	3	3	1	1	2	2	3	2	3	3	3	2	3	3	3	2	3	3	3	2	2	2	1	3	3	3	3	2	2	1	2	3	3	1	1	1	1	3
36-55	Female	East (Overijssel, Gelderland, Flevoland)	CT-staff	No specific COVID-19 CT experience	No general experience with CT	1	2	3	3	3	3	3	3	3	2	3	2	4	3	3	3	3	3	4	3	3	1	3	3	3	4	3	3	3	3	3	3	3	3	3	3	2	4	3	3	3	3	3	3
36-55	Female	South (Zeeland, Limburg, Noord-Brabant)	CT-staff	1-2 years	No general experience with CT	1	1	3	1	3	1	1	1	3	3	3	1	1	1	3	3	1	1	4	1	1	3	1	2	1	3	0	1	1	1	2	2	1	1	1	0	1	1	1	1	1	1	1	3
36-55	Female	West (Utrecht, Noord-Holland, Zuid-Holland)	CT-staff	1-2 years	No general experience with CT	2	3	3	3	3	3	3	3	0	0	4	0	3	2	3	3	3	2	4	1	1	3	3	1	1	4	2	2	2	3	3	3	1	2	2	2	1	3	2	2	2	2	2	3
18-35	Male	East (Overijssel, Gelderland, Flevoland)	CT-staff	1-6 months	No general experience with CT	2	2	3	3	3	2	1	2	1	1	4	1	4	3	3	3	4	4	3	3	3	1	4	4	3	2	3	2	3	3	3	3	3	1	2	1	1	3	1	3	3	2	2	1
18-35	Female	West (Utrecht, Noord-Holland, Zuid-Holland)	CT-staff manager/coordinator	No specific COVID-19 CT experience	No general experience with CT	2	2	1	2	3	2	2	2	3	3	3	2	3	3	3	3	3	2	3	3	1	2	3	3	1	2	2	3	2	3	3	3	2	2	3	2	2	3	2	2	3	3	2	3
36-55	Female	North (Friesland ,Groningen, Drenthe)	CT-staff	1-2 years	No general experience with CT	1	4	2	2	4	3	2	3	3	3	3	2	3	3	2	2	1	3	4	3	2	2	3	3	2	3	2	3	2	2	2	3	1	3	3	1	2	2	3	2	2	2	2	2
18-35	Male	South (Zeeland, Limburg, Noord-Brabant)	CT-staff	1-6 months	No general experience with CT	2	3	3	3	3	3	3	3	3	1	3	3	3	2	3	3	3	3	2	2	2	2	3	1	2	2	2	2	3	3	3	2	3	2	1	1	1	2	2	1	1	3	3	3
56-65+	Male	West (Utrecht, Noord-Holland, Zuid-Holland)	CT-staff	1-2 years	No general experience with CT	1	1	2	2	2	3	3	3	3	3	3	1	3	3	3	2	3	4	3	3	2	1	4	3	3	2	1	1	1	3	3	2	3	2	3	3	2	3	2	2	2	2	2	3
36-55	Female	East (Overijssel, Gelderland, Flevoland)	CT-staff	1-2 years	No general experience with CT	2	2	2	0	3	1	1	1	1	1	4	2	3	3	3	3	3	3	2	3	4	1	4	4	2	1	2	3	3	4	4	4	3	3	3	3	2	4	3	1	3	1	2	0
36-55	Female	South (Zeeland, Limburg, Noord-Brabant)	CT-staff	1-2 years	No general experience with CT	3	3	4	0	0	0	0	0	3	1	1	2	4	4	3	3	2	3	4	4	0	4	3	4	0	4	0	2	0	2	2	2	2	2	2	2	2	1	2	2	2	1	2	2
18-35	Female	West (Utrecht, Noord-Holland, Zuid-Holland)	CT-staff	1-2 years	No general experience with CT	2	2	2	1	1	2	2	2	2	1	3	2	3	3	2	2	3	2	3	2	2	2	3	2	2	2	2	2	2	3	3	2	1	1	2	1	2	2	1	2	2	2	2	3
56-65+	Female	East (Overijssel, Gelderland, Flevoland)	CT-staff	7-12 months	No general experience with CT	1	1	2	3	3	4	4	4	2	1	4	1	4	3	4	3	3	4	3	2	1	2	4	2	1	3	3	2	3	3	3	3	2	2	2	2	2	3	2	2	2	2	2	3
18-35	Female	East (Overijssel, Gelderland, Flevoland)	CT-staff	1-2 years	No general experience with CT	2	2	2	2	2	2	2	3	3	3	3	1	3	3	2	2	3	3	3	2	1	2	2	2	1	3	1	1	2	3	3	2	2	2	2	1	2	2	2	2	2	2	2	4
18-35	Male	East (Overijssel, Gelderland, Flevoland)	CT-staff	1-2 years	No general experience with CT	2	3	2	4	4	4	4	4	1	1	4	0	4	3	4	4	2	3	4	1	1	4	2	1	2	4	0	0	0	1	1	1	1	0	1	0	0	0	0	0	0	0	0	1
36-55	Male	East (Overijssel, Gelderland, Flevoland)	CT-staff	1-2 years	No general experience with CT	1	1	2	2	2	2	2	2	3	3	4	2	3	1	3	2	1	3	4	2	1	0	4	3	2	2	0	1	1	3	3	2	0	0	1	0	2	1	0	1	2	1	2	3
36-55	Female	East (Overijssel, Gelderland, Flevoland)	CT-staff	1-2 years	No general experience with CT	4	3	4	3	3	3	3	3	3	2	1	3	3	2	3	3	3	3	3	3	3	2	2	3	2	3	2	3	2	3	3	3	2	2	2	2	1	3	2	4	4	4	4	2
56-65+	Female	South (Zeeland, Limburg, Noord-Brabant)	CT-staff	1-2 years	No general experience with CT	2	1	4	3	4	4	3	3	1	1	3	2	1	1	1	1	4	3	4	3	3	3	4	4	2	3	2	1	3	2	3	2	2	1	3	1	2	4	1	1	3	2	2	3
56-65+	Female	South (Zeeland, Limburg, Noord-Brabant)	CT-staff	1-2 years	No general experience with CT	1	1	2	3	2	2	3	3	3	3	3	3	2	1	2	1	3	3	4	1	2	1	3	3	2	1	0	3	0	1	1	1	0	1	2	0	0	2	1	1	3	1	0	2
18-35	Female	West (Utrecht, Noord-Holland, Zuid-Holland)	CT-staff	7-12 months	No general experience with CT	2	2	3	0	2	1	1	1	3	1	3	1	2	2	2	2	3	3	4	3	2	3	4	2	2	3	2	1	1	3	3	3	2	2	3	1	1	3	2	3	3	3	2	3
18-35	Female	West (Utrecht, Noord-Holland, Zuid-Holland)	CT-staff	1-6 months	No general experience with CT	1	1	3	1	4	3	3	3	3	1	3	2	3	3	3	1	3	3	3	1	1	1	3	3	3	1	1	1	1	3	3	3	3	1	3	1	1	1	1	1	1	1	2	3
56-65+	Female	East (Overijssel, Gelderland, Flevoland)	CT-staff	1-2 years	No general experience with CT	3	3	3	2	2	2	3	2	3	2	3	2	3	3	2	2	3	3	3	3	2	2	3	3	2	3	2	1	1	2	1	1	2	1	2	1	2	2	1	2	2	2	1	2
18-35	Male	East (Overijssel, Gelderland, Flevoland)	CT-staff	1-6 months	No general experience with CT	2	3	3	3	4	4	4	4	1	1	3	2	4	3	3	3	4	4	4	3	3	1	3	3	3	3	1	1	1	1	2	2	1	1	2	1	1	3	1	1	2	2	2	3
18-35	Male	East (Overijssel, Gelderland, Flevoland)	CT-staff	1-2 years	No general experience with CT	1	1	4	0	3	1	0	0	1	0	3	1	2	1	2	1	3	4	1	4	1	0	4	4	3	0	1	0	3	3	3	3	0	0	3	1	2	4	0	2	1	2	1	2
56-65+	Male	South (Zeeland, Limburg, Noord-Brabant)	PHS-doctor	1-6 months	No general experience with CT	0	0	4	0	1	1	0	1	3	3	3	2	2	2	1	1	4	4	2	3	3	2	4	3	3	2	3	3	3	4	3	3	3	3	4	3	3	4	3	3	3	3	3	3
18-35	Female	West (Utrecht, Noord-Holland, Zuid-Holland)	CT-staff	1-6 months	No general experience with CT	2	2	2	1	3	2	2	1	2	2	3	2	2	2	2	2	3	3	4	2	2	2	3	3	2	2	3	2	1	3	2	3	3	3	3	3	3	3	3	1	2	2	2	2
18-35	Female	North (Friesland ,Groningen, Drenthe)	CT-staff	7-12 months	No general experience with CT	2	2	3	2	3	3	2	2	4	3	2	2	4	4	4	4	2	3	3	3	3	1	3	3	3	3	3	3	2	3	3	3	3	3	3	3	3	3	3	3	3	3	3	3
36-55	Female	East (Overijssel, Gelderland, Flevoland)	CT-staff	1-2 years	No general experience with CT	3	2	2	3	3	3	3	3	3	3	3	2	3	2	4	3	3	2	2	3	3	2	3	3	3	2	3	3	2	3	3	3	3	2	3	2	2	3	3	3	3	3	2	3
36-55	Female	East (Overijssel, Gelderland, Flevoland)	PHS-nurse	1-2 years	More than 10 years	3	3	3	1	1	2	2	1	3	2	1	2	4	3	3	3	4	3	3	3	3	3	3	3	3	3	1	2	3	3	3	3	3	1	3	1	2	4	1	1	2	3	3	3
18-35	Female	East (Overijssel, Gelderland, Flevoland)	CT-staff	1-2 years	No general experience with CT	3	2	3	1	0	2	2	3	3	3	4	2	3	3	3	3	3	3	4	2	2	4	2	2	2	4	0	1	1	3	3	3	1	0	1	1	0	2	0	4	4	3	2	4
56-65+	Female	East (Overijssel, Gelderland, Flevoland)	CT-staff	1-6 months	No general experience with CT	2	2	2	2	2	2	3	3	1	2	4	2	4	3	4	3	2	3	4	2	1	2	2	2	1	3	2	2	2	2	2	2	1	2	2	1	2	2	2	3	2	2	2	2
56-65+	Female	East (Overijssel, Gelderland, Flevoland)	CT-staff	1-2 years	No general experience with CT	2	2	2	2	3	2	2	2	3	3	4	2	3	2	3	3	2	2	4	2	2	2	2	2	2	3	2	2	2	3	3	3	2	2	2	2	2	4	2	2	2	2	2	3
18-35	Male	West (Utrecht, Noord-Holland, Zuid-Holland)	CT-staff	1-2 years	No general experience with CT	3	2	3	1	2	1	0	0	3	2	3	2	3	1	2	2	2	3	3	1	1	1	1	1	1	0	2	2	2	1	2	3	2	3	2	2	2	3	3	3	3	1	2	3
36-55	Female	South (Zeeland, Limburg, Noord-Brabant)	CT-staff	1-2 years	No general experience with CT	1	3	1	3	3	3	3	3	3	2	3	2	3	2	3	2	1	1	4	3	3	2	3	3	2	2	2	1	1	2	3	2	3	2	3	1	2	3	2	2	1	2	1	3
18-35	Female	East (Overijssel, Gelderland, Flevoland)	CT-staff	1-2 years	No general experience with CT	2	2	2	3	1	3	2	3	3	1	3	2	3	3	2	2	3	3	4	2	1	3	1	2	1	4	2	2	1	3	2	2	3	2	3	1	1	2	2	1	1	1	1	3
36-55	Male	South (Zeeland, Limburg, Noord-Brabant)	CT-staff	1-2 years	No general experience with CT	1	2	1	0	2	0	1	1	2	1	3	2	3	2	2	1	3	1	3	2	0	3	3	2	1	2	1	2	2	3	3	2	3	1	3	2	1	3	1	0	2	2	3	3
56-65+	Female	South (Zeeland, Limburg, Noord-Brabant)	CT-staff	1-2 years	No general experience with CT	2	2	3	3	4	4	4	4	2	2	3	2	3	2	3	2	3	3	3	1	2	1	2	3	2	3	1	1	1	2	2	2	2	2	1	1	1	2	1	1	1	1	1	2
18-35	Female	West (Utrecht, Noord-Holland, Zuid-Holland)	CT-staff	1-6 months	No general experience with CT	2	3	3	3	3	3	3	3	1	2	3	1	3	2	4	3	3	4	3	1	2	2	2	3	2	2	1	2	2	2	2	2	3	2	3	1	2	3	2	3	3	2	2	2
36-55	Female	West (Utrecht, Noord-Holland, Zuid-Holland)	PHS-nurse	1-2 years	6-10 years	2	3	3	2	2	2	2	2	1	1	3	2	3	3	3	3	4	3	4	1	1	2	3	2	1	3	2	3	3	3	3	3	3	2	3	2	2	4	2	3	3	3	3	3
18-35	Female	West (Utrecht, Noord-Holland, Zuid-Holland)	CT-staff	1-2 years	No general experience with CT	2	2	3	3	3	3	3	3	1	3	3	2	2	3	3	3	3	3	3	3	3	2	3	3	3	3	2	3	2	2	2	2	3	3	3	3	3	3	3	3	2	3	3	3
36-55	Male	South (Zeeland, Limburg, Noord-Brabant)	CT-staff	1-6 months	No general experience with CT	2	3	3	2	2	3	3	4	3	3	3	2	4	3	3	3	3	4	3	3	0	3	4	2	0	3	2	2	1	4	3	3	3	2	4	2	2	4	3	2	2	1	2	3
36-55	Male	East (Overijssel, Gelderland, Flevoland)	PHS-nurse	1-2 years	3-5 years	2	1	4	0	1	0	0	1	3	2	4	2	1	2	1	1	4	4	2	4	2	1	4	4	3	2	3	2	3	3	3	3	1	2	1	1	1	4	1	2	3	2	2	3
18-35	Female	West (Utrecht, Noord-Holland, Zuid-Holland)	PHS-doctor	No specific COVID-19 CT experience	No general experience with CT	1	1	3	0	2	2	1	1	1	3	1	2	2	1	2	2	3	4	2	3	3	1	4	4	3	2	2	3	3	3	3	3	4	3	2	2	2	3	3	1	3	1	2	2
18-35	Male	South (Zeeland, Limburg, Noord-Brabant)	CT-staff	1-2 years	No general experience with CT	2	2	3	2	3	2	2	3	1	1	3	2	3	2	2	2	2	3	3	2	2	1	3	3	2	2	2	1	2	3	3	3	2	2	3	2	2	3	3	3	1	2	3	3
36-55	Female	East (Overijssel, Gelderland, Flevoland)	CT-staff	1-2 years	No general experience with CT	3	3	4	2	3	1	2	2	3	3	3	2	3	3	3	3	3	3	4	3	3	2	3	3	2	3	3	3	1	2	3	2	1	2	2	2	2	2	2	1	2	1	1	2
36-55	Female	West (Utrecht, Noord-Holland, Zuid-Holland)	PHS-nurse	1-2 years	1-2 years	2	2	2	2	2	2	2	2	3	3	2	2	3	3	3	3	2	2	3	3	2	2	3	2	2	1	3	3	3	3	3	3	3	3	3	2	3	3	3	3	3	2	2	4
18-35	Female	West (Utrecht, Noord-Holland, Zuid-Holland)	CT-staff	1-6 months	No general experience with CT	4	4	3	2	4	1	1	1	3	1	2	3	3	3	3	2	4	4	3	4	4	1	4	4	4	1	3	3	1	1	1	2	2	3	2	1	2	2	3	3	3	3	3	3
36-55	Female	West (Utrecht, Noord-Holland, Zuid-Holland)	CT-staff	1-2 years	No general experience with CT	3	2	3	1	0	3	3	2	1	3	4	1	3	3	2	1	3	4	4	1	1	4	2	3	1	3	3	2	3	3	3	2	1	1	1	1	2	2	0	1	1	2	2	3
56-65+	Female	South (Zeeland, Limburg, Noord-Brabant)	PHS-doctor	1-2 years	More than 10 years	2	1	3	0	0	2	2	2	3	3	1	4	2	0	3	3	3	3	2	2	1	2	2	2	1	1	2	3	2	3	3	2	3	2	2	2	2	3	2	3	3	3	3	3
36-55	Male	North (Friesland ,Groningen, Drenthe)	CT-staff	1-2 years	No general experience with CT	1	2	3	3	4	4	4	3	3	3	4	2	4	3	4	3	3	3	4	2	2	1	3	3	2	4	1	3	2	2	2	3	2	2	1	1	2	3	2	1	2	3	3	3
36-55	Female	East (Overijssel, Gelderland, Flevoland)	CT-staff	1-2 years	No general experience with CT	2	2	3	3	4	3	3	3	2	1	4	2	4	3	2	2	2	3	4	1	1	3	3	3	1	3	1	1	1	2	3	2	2	2	2	1	2	1	2	1	1	1	1	2
36-55	Female	West (Utrecht, Noord-Holland, Zuid-Holland)	CT-staff	7-12 months	No general experience with CT	1	1	3	3	3	3	3	3	3	1	4	2	4	3	4	3	4	3	4	3	2	2	4	3	2	4	0	3	1	2	3	3	3	0	3	1	1	3	0	0	3	1	0	3
18-35	Other/Don't want to answer	East (Overijssel, Gelderland, Flevoland)	CT-staff	1-2 years	No general experience with CT	2	2	3	1	3	2	3	3	1	1	3	2	3	3	3	3	3	3	4	3	2	1	3	3	2	2	3	3	1	2	2	2	1	1	2	1	2	3	1	3	3	2	3	3
36-55	Female	West (Utrecht, Noord-Holland, Zuid-Holland)	CT-staff	1-2 years	No general experience with CT	2	3	2	2	3	2	2	2	2	1	3	2	3	2	3	3	3	2	4	2	2	2	3	3	2	2	1	1	1	2	2	2	2	1	2	2	1	3	1	1	1	1	1	3
56-65+	Female	East (Overijssel, Gelderland, Flevoland)	CT-staff	1-2 years	No general experience with CT	2	1	3	1	1	2	2	1	1	1	3	2	3	1	3	1	4	3	3	1	2	2	3	3	2	2	2	1	1	2	2	2	3	2	2	2	2	3	3	3	2	2	3	2
18-35	Female	East (Overijssel, Gelderland, Flevoland)	CT-staff	1-6 months	No general experience with CT	2	3	3	3	4	3	4	4	3	2	3	1	3	2	3	3	3	4	3	2	3	1	3	3	2	2	2	2	1	3	3	2	1	3	2	1	2	3	3	2	3	2	3	2
18-35	Female	East (Overijssel, Gelderland, Flevoland)	CT-staff	1-2 years	No general experience with CT	1	2	1	4	4	4	4	4	1	1	4	0	4	4	3	3	0	2	4	0	0	4	1	0	0	4	0	0	0	0	1	0	0	0	0	0	0	0	0	0	1	0	0	0
56-65+	Female	East (Overijssel, Gelderland, Flevoland)	CT-staff	1-2 years	No general experience with CT	2	3	2	2	1	2	3	3	3	2	3	2	3	3	3	3	4	4	4	2	2	2	2	3	2	3	2	2	2	3	3	2	3	3	2	2	2	3	3	2	2	2	2	3
56-65+	Male	East (Overijssel, Gelderland, Flevoland)	CT-staff	1-2 years	No general experience with CT	2	1	3	1	3	0	0	0	3	1	3	2	4	4	3	3	3	4	1	3	1	2	3	3	1	1	2	1	2	3	3	3	1	1	2	2	2	3	1	2	1	3	3	3
36-55	Female	West (Utrecht, Noord-Holland, Zuid-Holland)	PHS-nurse	1-6 months	More than 10 years	1	1	2	1	3	1	1	2	3	3	2	2	3	3	3	1	4	3	3	3	3	2	4	4	3	1	2	3	2	3	4	4	3	2	2	3	2	4	2	3	3	3	2	3
18-35	Male	North (Friesland ,Groningen, Drenthe)	CT-staff	7-12 months	No general experience with CT	2	3	3	2	4	3	3	3	3	3	3	1	4	3	3	3	3	4	4	3	3	2	3	2	3	3	3	3	3	3	3	3	1	1	3	3	2	3	1	3	3	3	3	3
56-65+	Female	West (Utrecht, Noord-Holland, Zuid-Holland)	CT-staff	1-2 years	No general experience with CT	4	4	4	1	0	3	3	2	3	3	3	2	4	3	3	2	4	3	4	3	2	2	3	3	2	3	2	3	2	4	3	2	3	3	3	2	2	4	4	3	3	2	2	3
18-35	Male	North (Friesland ,Groningen, Drenthe)	CT-staff	1-6 months	No general experience with CT	3	3	3	3	3	3	3	3	3	3	3	0	3	2	3	3	3	4	4	1	2	4	3	3	2	3	1	1	1	2	1	1	2	1	2	1	1	2	0	3	2	3	3	3
56-65+	Female	North (Friesland ,Groningen, Drenthe)	CT-staff	No specific COVID-19 CT experience	No general experience with CT	2	2	2	3	3	3	3	3	3	3	3	2	3	2	3	3	3	3	3	3	3	2	3	3	3	4	2	2	1	1	1	1	3	3	3	3	1	3	3	1	2	1	1	3
18-35	Female	West (Utrecht, Noord-Holland, Zuid-Holland)	CT-staff	1-2 years	No general experience with CT	2	3	3	1	3	3	3	3	3	3	3	2	3	2	3	2	2	2	4	1	1	2	2	2	1	2	1	2	1	2	3	2	2	2	2	1	2	2	1	2	2	2	3	3
18-35	Male	East (Overijssel, Gelderland, Flevoland)	CT-staff	1-2 years	No general experience with CT	2	2	2	1	1	3	3	3	2	1	4	2	3	3	3	3	2	3	4	2	2	2	3	2	2	4	0	2	1	3	3	2	1	1	1	1	0	2	1	0	0	2	3	3
18-35	Female	South (Zeeland, Limburg, Noord-Brabant)	CT-staff	1-2 years	No general experience with CT	3	3	3	2	2	2	2	1	2	1	3	1	3	2	1	2	2	4	3	2	2	2	3	3	2	2	1	2	1	3	3	2	3	2	2	1	2	3	2	3	3	3	3	4
56-65+	Male	East (Overijssel, Gelderland, Flevoland)	CT-staff	1-2 years	No general experience with CT	1	2	3	1	3	3	3	3	3	3	3	2	3	2	2	2	4	4	3	4	1	4	4	4	1	2	3	3	3	4	4	4	3	1	3	4	3	4	2	3	2	2	1	3
18-35	Female	West (Utrecht, Noord-Holland, Zuid-Holland)	CT-staff	1-2 years	No general experience with CT	2	1	3	2	2	2	1	2	2	1	3	2	3	3	4	3	2	3	3	2	1	4	3	2	1	1	1	3	1	2	2	2	2	2	2	2	2	2	2	3	2	3	3	3
18-35	Female	East (Overijssel, Gelderland, Flevoland)	CT-staff	1-2 years	No general experience with CT	2	1	3	3	1	2	3	3	3	3	3	2	3	3	1	3	3	3	4	2	2	1	3	2	2	3	3	1	3	1	3	2	2	1	3	1	1	2	1	1	1	2	3	2
36-55	Female	North (Friesland ,Groningen, Drenthe)	CT-staff	1-6 months	No general experience with CT	2	2	3	3	4	4	4	4	1	1	4	0	4	4	4	4	4	4	4	3	2	3	3	3	3	4	3	2	2	3	3	3	3	3	3	3	3	4	3	2	2	2	1	2
56-65+	Male	East (Overijssel, Gelderland, Flevoland)	CT-staff	1-2 years	No general experience with CT	1	1	4	0	3	0	0	1	1	0	4	2	3	1	3	2	4	3	4	3	1	0	4	4	1	1	2	3	2	4	4	4	1	2	2	2	0	4	3	1	3	2	1	4
18-35	Female	North (Friesland ,Groningen, Drenthe)	CT-staff	1-2 years	No general experience with CT	2	2	4	1	1	2	2	2	3	2	3	1	3	3	3	2	3	4	3	3	2	1	3	2	2	3	2	2	2	3	3	3	3	2	2	1	2	2	2	3	3	2	1	3
36-55	Female	East (Overijssel, Gelderland, Flevoland)	CT-staff	1-6 months	No general experience with CT	1	2	3	4	3	4	3	3	1	1	4	0	3	3	3	2	4	2	4	1	3	2	3	3	3	3	2	2	1	2	2	2	2	2	2	1	1	1	2	2	1	2	2	2
18-35	Female	West (Utrecht, Noord-Holland, Zuid-Holland)	CT-staff	1-6 months	No general experience with CT	2	3	2	3	3	3	4	4	2	2	3	2	4	3	3	2	3	3	4	1	2	3	2	2	1	3	2	1	1	3	3	3	1	2	3	2	2	4	2	3	2	1	4	4
36-55	Female	East (Overijssel, Gelderland, Flevoland)	CT-staff	7-12 months	No general experience with CT	2	2	2	2	3	3	3	3	1	1	3	2	3	2	2	1	2	2	3	2	1	2	3	3	3	3	1	3	2	3	3	3	2	1	2	1	2	3	0	1	3	2	2	2
56-65+	Female	South (Zeeland, Limburg, Noord-Brabant)	CT-staff	1-2 years	No general experience with CT	2	3	3	2	2	2	2	1	1	1	3	2	3	2	2	2	3	2	4	1	1	1	3	3	1	3	1	2	1	3	3	3	2	2	3	1	2	3	2	2	2	2	2	3
36-55	Female	North (Friesland ,Groningen, Drenthe)	CT-staff	7-12 months	No general experience with CT	2	2	4	3	3	4	4	4	3	3	4	2	4	3	3	3	3	4	4	1	2	1	3	2	2	4	2	3	2	3	3	2	3	3	2	2	2	4	2	3	3	2	2	3
18-35	Male	West (Utrecht, Noord-Holland, Zuid-Holland)	CT-staff	1-2 years	No general experience with CT	2	2	2	2	2	3	3	3	1	1	3	1	3	1	2	1	2	3	3	3	3	2	3	3	3	3	3	3	3	3	3	3	3	2	3	1	3	3	2	2	2	3	3	3
18-35	Female	North (Friesland ,Groningen, Drenthe)	CT-staff	1-2 years	No general experience with CT	2	2	2	3	4	3	3	3	1	1	3	2	3	3	3	3	3	3	3	4	3	2	3	3	3	3	3	3	3	3	3	3	3	3	3	3	3	3	3	0	1	1	2	1
18-35	Female	West (Utrecht, Noord-Holland, Zuid-Holland)	CT-staff	1-2 years	No general experience with CT	2	3	4	1	1	3	1	1	3	2	4	0	3	2	3	3	3	2	3	3	0	3	2	3	2	3	1	2	1	3	3	3	3	1	3	1	1	2	1	0	2	1	1	3
56-65+	Female	East (Overijssel, Gelderland, Flevoland)	CT-staff	1-2 years	No general experience with CT	2	2	2	2	2	3	3	3	3	3	3	1	4	3	4	4	3	3	4	3	2	2	3	3	2	2	2	2	2	2	2	2	3	2	3	3	2	3	3	3	2	3	3	3
18-35	Female	East (Overijssel, Gelderland, Flevoland)	CT-staff manager/coordinator	1-2 years	No general experience with CT	1	1	1	1	2	2	2	1	1	1	3	2	1	2	1	1	3	2	2	2	3	1	4	3	3	1	2	3	3	2	3	3	2	2	2	2	2	3	3	3	3	3	3	3
18-35	Female	North (Friesland ,Groningen, Drenthe)	CT-staff manager/coordinator	1-6 months	No general experience with CT	2	1	2	2	1	3	3	2	1	0	3	2	4	3	3	3	4	2	3	3	3	2	4	4	2	2	2	2	3	0	0	2	1	2	2	2	2	3	3	3	2	3	3	3
18-35	Male	East (Overijssel, Gelderland, Flevoland)	CT-staff	7-12 months	1-2 years	2	2	2	3	3	3	3	3	3	3	3	3	3	3	3	3	3	2	3	3	3	3	3	3	3	3	3	3	3	3	3	2	3	3	3	3	3	3	3	3	3	3	3	3
56-65+	Male	East (Overijssel, Gelderland, Flevoland)	CT-staff	7-12 months	No general experience with CT	2	3	3	1	1	2	2	2	3	1	3	2	3	3	2	2	3	3	4	3	1	1	2	3	1	4	2	2	2	3	3	3	1	2	3	2	2	3	2	2	2	2	2	3
18-35	Female	South (Zeeland, Limburg, Noord-Brabant)	CT-staff	1-6 months	No general experience with CT	4	4	4	2	3	1	3	3	4	3	3	2	4	3	3	3	4	4	3	3	4	0	4	4	4	0	4	4	4	3	3	4	3	2	3	2	2	4	3	2	3	2	3	2
18-35	Female	South (Zeeland, Limburg, Noord-Brabant)	CT-staff	1-2 years	No general experience with CT	2	3	4	1	1	3	3	2	3	3	1	2	4	3	3	2	4	4	3	4	4	0	4	4	4	1	3	3	2	4	4	4	3	2	3	1	3	4	3	1	3	2	3	3
56-65+	Female	North (Friesland ,Groningen, Drenthe)	CT-staff	1-2 years	No general experience with CT	2	3	3	2	3	3	3	3	3	3	2	4	3	1	3	3	3	3	4	3	3	1	3	3	3	2	3	3	3	3	2	3	3	3	3	3	3	4	3	1	3	1	1	1
18-35	Female	North (Friesland ,Groningen, Drenthe)	CT-staff	1-6 months	No general experience with CT	2	3	3	3	3	3	3	3	3	2	3	1	2	2	3	2	3	4	2	3	3	2	3	3	3	1	3	3	3	3	3	3	4	3	3	3	3	3	3	3	3	3	3	4
36-55	Male	East (Overijssel, Gelderland, Flevoland)	CT-staff	7-12 months	No general experience with CT	1	1	1	1	2	3	3	3	2	2	3	2	3	3	3	3	3	2	2	3	2	2	3	3	2	1	3	2	2	3	3	3	3	3	3	3	2	4	3	3	2	3	3	3
56-65+	Female	East (Overijssel, Gelderland, Flevoland)	CT-staff	1-2 years	No general experience with CT	2	3	2	2	3	2	2	2	1	1	4	1	4	3	4	4	3	3	3	2	2	1	2	2	1	2	1	2	1	2	2	2	1	1	2	1	1	2	1	2	2	2	2	2
56-65+	Male	South (Zeeland, Limburg, Noord-Brabant)	PHS-doctor	1-2 years	More than 10 years	1	2	2	0	3	1	1	1	1	1	3	2	3	2	3	2	4	3	2	4	3	0	4	4	3	0	3	3	3	4	4	4	3	2	4	3	3	4	2	3	3	1	2	4
18-35	Male	West (Utrecht, Noord-Holland, Zuid-Holland)	CT-staff	7-12 months	No general experience with CT	2	1	2	1	3	2	1	2	1	2	1	3	4	4	2	2	3	3	3	3	1	2	3	3	1	1	2	1	1	3	4	2	3	3	3	1	2	2	3	1	3	2	2	2
36-55	Female	East (Overijssel, Gelderland, Flevoland)	CT-staff	1-2 years	No general experience with CT	3	3	4	1	3	2	2	2	1	1	3	1	3	1	2	2	3	3	1	4	2	3	3	3	2	0	2	3	2	3	4	3	3	2	1	1	2	4	3	1	3	1	2	3
56-65+	Female	East (Overijssel, Gelderland, Flevoland)	CT-staff	1-2 years	No general experience with CT	1	0	2	1	1	3	3	3	1	1	3	2	3	2	1	1	3	4	4	3	1	0	3	3	1	4	0	1	1	3	2	3	0	0	3	1	1	3	0	0	0	1	0	1
36-55	Female	West (Utrecht, Noord-Holland, Zuid-Holland)	CT-staff	1-2 years	No general experience with CT	3	3	4	1	1	2	3	1	3	3	3	2	3	3	3	3	3	3	4	2	2	2	3	3	2	4	3	3	3	3	2	3	3	3	3	3	3	2	3	2	2	2	2	4
18-35	Male	West (Utrecht, Noord-Holland, Zuid-Holland)	CT-staff	7-12 months	No general experience with CT	2	2	2	3	3	3	3	3	3	3	3	0	3	3	3	3	3	1	3	3	4	4	2	4	4	3	3	3	3	3	3	3	3	3	3	3	3	3	3	2	2	2	2	3
18-35	Female	South (Zeeland, Limburg, Noord-Brabant)	CT-staff	1-2 years	No general experience with CT	3	2	2	3	3	3	3	2	1	1	3	2	2	1	3	2	3	3	3	2	2	2	2	3	2	3	3	1	2	2	2	2	2	2	2	2	1	2	2	2	2	2	1	1
56-65+	Female	South (Zeeland, Limburg, Noord-Brabant)	CT-staff	1-2 years	No general experience with CT	2	3	3	3	3	3	3	3	1	1	3	2	3	3	4	4	4	3	3	3	3	1	3	3	3	3	3	2	3	3	3	3	3	3	3	3	2	3	3	3	2	2	2	3
36-55	Other/Don't want to answer	Varying	CT-staff	1-6 months	No general experience with CT	2	2	2	2	2	3	3	3	3	3	4	3	4	3	2	2	0	1	4	0	0	2	0	0	0	4	0	0	0	0	0	0	0	0	0	0	0	0	0	0	0	0	0	0
18-35	Male	West (Utrecht, Noord-Holland, Zuid-Holland)	CT-staff	1-2 years	No general experience with CT	3	2	3	1	4	2	3	3	3	2	1	2	4	1	3	2	3	4	3	1	2	3	3	1	2	2	3	3	3	3	3	3	4	2	2	2	2	3	2	2	3	3	3	3
36-55	Female	East (Overijssel, Gelderland, Flevoland)	CT-staff	1-2 years	No general experience with CT	2	0	1	1	3	2	2	2	3	2	3	2	2	3	2	2	2	3	3	3	2	1	3	3	2	2	2	2	2	2	2	2	3	2	2	2	2	3	2	2	2	2	3	3
36-55	Female	North (Friesland ,Groningen, Drenthe)	PHS-doctor	1-2 years	More than 10 years	3	3	3	1	1	1	1	1	3	2	3	1	3	3	2	2	3	3	4	1	2	1	3	3	3	4	2	2	2	3	3	3	2	3	3	3	1	3	3	3	2	3	2	3
36-55	Female	North (Friesland ,Groningen, Drenthe)	CT-staff	1-6 months	No general experience with CT	2	2	2	2	3	3	3	2	1	2	3	2	4	4	3	3	3	2	4	2	2	2	3	3	3	3	2	2	2	3	3	3	3	3	3	2	2	3	3	2	2	2	2	2
36-55	Female	North (Friesland ,Groningen, Drenthe)	CT-staff	1-6 months	No general experience with CT	1	1	2	2	2	2	2	2	3	1	3	1	2	2	2	2	3	2	3	3	3	2	3	3	3	3	3	2	3	3	3	3	3	3	3	3	3	3	3	2	2	2	2	2
18-35	Female	North (Friesland ,Groningen, Drenthe)	CT-staff	<1 month	No general experience with CT	1	2	3	2	3	2	3	3	1	2	1	2	3	1	3	1	3	3	3	3	3	1	3	3	3	1	3	3	3	4	4	3	3	3	3	3	3	4	3	3	3	2	3	3
18-35	Female	West (Utrecht, Noord-Holland, Zuid-Holland)	CT-staff	1-2 years	No general experience with CT	2	3	2	3	4	2	3	3	1	1	3	1	3	3	3	3	1	4	3	3	1	1	3	3	2	1	1	1	1	2	3	3	3	3	2	1	2	2	3	1	1	1	3	3
18-35	Male	South (Zeeland, Limburg, Noord-Brabant)	CT-staff	7-12 months	No general experience with CT	3	3	3	3	4	4	3	4	3	0	3	2	4	3	2	2	3	4	2	3	1	3	3	3	1	0	2	2	1	3	4	3	3	1	2	0	1	4	0	3	3	2	2	2
56-65+	Female	North (Friesland ,Groningen, Drenthe)	CT-staff	1-6 months	No general experience with CT	1	1	3	3	2	3	3	3	3	1	3	4	3	2	2	2	4	4	4	3	2	3	4	3	2	3	1	1	1	2	3	2	1	0	2	1	2	4	0	1	1	1	1	2
56-65+	Male	East (Overijssel, Gelderland, Flevoland)	CT-staff	1-2 years	No general experience with CT	2	3	2	3	2	3	3	3	3	3	3	2	3	2	3	3	2	3	3	2	2	2	3	3	2	2	2	2	1	2	2	2	1	2	2	1	2	3	1	3	3	2	1	2
36-55	Female	West (Utrecht, Noord-Holland, Zuid-Holland)	PHS-nurse	1-2 years	6-10 years	4	3	4	0	1	1	0	3	1	1	4	1	3	2	3	3	3	3	4	3	2	2	3	3	1	3	3	3	2	2	2	2	2	2	3	2	2	4	2	2	3	2	2	2
56-65+	Female	South (Zeeland, Limburg, Noord-Brabant)	CT-staff	7-12 months	No general experience with CT	3	3	3	3	3	3	3	3	3	2	3	1	4	4	3	3	3	3	4	3	3	1	3	3	3	4	3	1	2	3	3	3	3	1	3	1	3	3	1	3	3	2	2	3
18-35	Male	West (Utrecht, Noord-Holland, Zuid-Holland)	CT-staff	1-2 years	No general experience with CT	4	4	4	0	3	4	4	4	2	1	4	0	1	0	1	1	2	4	4	1	1	4	1	1	1	4	1	1	1	2	3	2	2	1	2	1	1	0	1	3	0	2	2	4
18-35	Male	West (Utrecht, Noord-Holland, Zuid-Holland)	CT-staff	1-6 months	No general experience with CT	2	4	4	1	0	3	1	3	3	3	3	0	4	3	3	3	4	3	3	3	1	2	3	3	1	2	0	3	0	4	4	3	2	1	0	1	1	4	2	0	3	0	0	2
36-55	Female	West (Utrecht, Noord-Holland, Zuid-Holland)	CT-staff manager/coordinator	1-2 years	No general experience with CT	1	1	2	1	3	3	3	3	2	1	3	1	3	3	2	2	1	2	4	3	1	3	3	2	1	4	2	1	2	3	2	2	2	2	3	3	2	3	2	1	1	2	2	2
36-55	Male	West (Utrecht, Noord-Holland, Zuid-Holland)	CT-staff	7-12 months	No general experience with CT	3	4	3	3	1	2	2	2	3	2	3	2	3	2	3	2	4	4	3	3	3	1	4	4	3	1	3	3	1	3	3	3	2	1	2	1	2	4	1	3	3	1	1	4
56-65+	Female	North (Friesland ,Groningen, Drenthe)	CT-staff	1-2 years	No general experience with CT	3	3	4	3	1	2	2	2	3	3	4	1	4	3	3	3	4	4	4	2	2	2	3	2	3	3	2	1	2	3	3	2	1	2	2	2	1	3	1	3	2	3	3	3
56-65+	Female	North (Friesland ,Groningen, Drenthe)	CT-staff	1-2 years	No general experience with CT	3	3	3	3	3	3	3	3	3	3	3	0	3	1	3	1	3	4	3	3	3	2	3	3	3	1	3	3	3	3	3	3	3	3	3	2	2	3	2	3	3	2	3	2
36-55	Female	North (Friesland ,Groningen, Drenthe)	CT-staff	1-2 years	No general experience with CT	2	2	3	3	3	2	3	3	2	3	3	2	3	2	3	1	4	3	4	1	3	2	3	2	2	3	1	1	1	3	3	3	3	1	3	3	0	3	1	1	2	1	2	3
18-35	Female	West (Utrecht, Noord-Holland, Zuid-Holland)	PHS-nurse	7-12 months	No general experience with CT	1	3	2	1	3	1	1	1	1	2	1	2	2	1	1	1	4	3	3	3	2	2	3	3	3	1	3	3	2	3	3	4	3	2	3	2	2	3	3	3	3	3	3	3
36-55	Female	South (Zeeland, Limburg, Noord-Brabant)	CT-staff	1-2 years	No general experience with CT	1	1	3	0	0	1	1	1	3	1	3	2	3	3	3	3	3	3	4	1	3	3	3	3	3	4	1	1	1	3	3	3	3	2	3	3	1	2	2	2	2	2	3	3
36-55	Female	West (Utrecht, Noord-Holland, Zuid-Holland)	CT-staff	1-2 years	No general experience with CT	2	2	3	0	0	2	1	1	2	1	4	2	2	1	2	2	3	3	3	3	0	2	3	3	0	3	1	3	3	3	2	3	0	1	2	1	1	2	1	3	3	3	3	3
18-35	Female	West (Utrecht, Noord-Holland, Zuid-Holland)	PHS-doctor	1-6 months	No general experience with CT	2	2	2	2	3	3	3	2	2	2	4	2	3	2	3	3	4	2	0	3	3	2	3	3	3	0	2	1	1	2	2	2	3	2	3	3	2	3	2	2	1	2	2	2
18-35	Female	West (Utrecht, Noord-Holland, Zuid-Holland)	PHS-nurse	No specific COVID-19 CT experience	3-5 years	2	3	3	1	1	1	1	1	2	1	3	2	2	2	3	2	3	3	2	3	3	2	3	3	3	2	3	2	2	3	3	3	3	2	3	1	2	3	2	2	2	2	2	3
18-35	Female	West (Utrecht, Noord-Holland, Zuid-Holland)	CT-staff	1-6 months	No general experience with CT	2	2	2	2	3	0	0	0	1	1	1	2	3	2	3	3	4	2	3	1	2	3	3	2	2	3	2	2	3	3	3	3	1	1	1	1	2	3	1	3	2	3	2	3
18-35	Male	West (Utrecht, Noord-Holland, Zuid-Holland)	CT-staff	1-2 years	No general experience with CT	3	2	3	4	4	4	3	3	1	2	3	2	3	3	2	2	4	3	4	2	3	2	3	3	3	2	1	1	2	3	4	2	1	2	1	1	2	3	1	3	2	3	4	3
18-35	Female	West (Utrecht, Noord-Holland, Zuid-Holland)	CT-staff	1-6 months	No general experience with CT	2	2	3	3	3	3	3	3	1	1	3	2	2	2	3	3	3	3	3	3	3	1	3	3	3	3	3	3	3	3	3	3	3	3	3	3	3	3	3	3	3	3	3	3
36-55	Female	East (Overijssel, Gelderland, Flevoland)	CT-staff	1-2 years	No general experience with CT	1	2	4	2	3	2	2	3	3	1	3	1	2	1	3	3	3	3	3	2	3	2	3	3	3	2	2	1	1	2	2	3	2	1	3	1	2	2	1	2	1	2	2	2
56-65+	Male	North (Friesland ,Groningen, Drenthe)	Other(conversation coach, health educator, policy advisor)	1-6 months	No general experience with CT	2	1	3	0	2	0	0	0	3	2	2	2	3	2	3	2	3	3	2	3	3	2	4	3	3	2	3	3	2	3	3	3	2	2	3	2	2	3	3	3	3	3	2	3
18-35	Female	North (Friesland ,Groningen, Drenthe)	CT-staff	1-6 months	No general experience with CT	2	3	3	1	2	3	3	3	1	2	2	3	4	2	3	2	4	4	3	3	2	1	3	3	2	2	3	3	2	4	3	3	4	2	4	3	2	4	3	3	3	2	2	2
36-55	Female	East (Overijssel, Gelderland, Flevoland)	CT-staff	7-12 months	No general experience with CT	1	1	3	3	3	3	3	3	3	3	4	1	3	3	3	3	4	4	4	1	3	2	4	3	3	4	3	3	3	4	4	3	1	3	2	2	3	3	3	1	1	2	2	3
18-35	Female	West (Utrecht, Noord-Holland, Zuid-Holland)	PHS-nurse	1-6 months	No general experience with CT	0	0	2	1	2	2	2	2	2	2	3	2	3	3	3	3	3	2	3	3	0	3	4	3	1	3	3	3	3	3	3	3	3	3	3	3	3	4	3	0	0	0	0	1
36-55	Female	South (Zeeland, Limburg, Noord-Brabant)	CT-staff	<1 month	No general experience with CT	2	2	3	3	2	3	3	3	3	3	3	1	3	4	3	3	3	4	3	2	3	3	3	3	3	2	2	2	2	3	3	3	2	1	3	1	2	3	3	3	2	2	2	3
18-35	Male	West (Utrecht, Noord-Holland, Zuid-Holland)	CT-staff	1-2 years	No general experience with CT	0	0	4	0	0	2	2	2	3	1	4	1	3	3	1	0	4	4	3	3	1	4	4	3	1	3	1	0	0	4	4	4	0	0	1	0	0	2	0	3	2	2	3	4
56-65+	Female	East (Overijssel, Gelderland, Flevoland)	Other(conversation coach, health educator, policy advisor)	1-2 years	No general experience with CT	2	2	2	3	3	3	3	3	3	3	3	2	4	3	3	3	3	2	3	3	3	2	3	3	3	3	1	2	1	3	3	3	2	2	2	1	2	3	3	1	2	1	1	4
36-55	Female	West (Utrecht, Noord-Holland, Zuid-Holland)	CT-staff	1-6 months	No general experience with CT	2	3	3	3	1	2	2	2	3	3	3	1	3	2	3	3	3	3	4	3	2	1	4	3	1	1	3	3	2	3	3	3	3	3	2	2	2	3	3	3	3	2	2	3
18-35	Female	South (Zeeland, Limburg, Noord-Brabant)	CT-staff	1-2 years	No general experience with CT	4	4	4	3	4	0	0	0	3	3	3	2	3	1	1	1	3	1	4	1	1	4	3	1	1	3	1	3	3	3	3	3	3	2	3	1	2	3	3	1	1	1	1	1
56-65+	Female	East (Overijssel, Gelderland, Flevoland)	CT-staff	1-2 years	No general experience with CT	1	2	1	3	3	3	3	3	3	3	3	2	3	3	3	2	4	2	3	2	3	2	3	3	3	2	2	2	3	3	3	3	3	3	3	2	2	4	3	3	2	3	2	3
18-35	Male	South (Zeeland, Limburg, Noord-Brabant)	PHS-doctor	1-6 months	No general experience with CT	1	3	2	0	2	1	1	1	3	2	2	2	2	2	2	2	4	4	3	3	2	2	4	3	2	3	3	3	3	3	4	4	4	4	4	4	3	4	4	3	3	3	3	3
18-35	Male	East (Overijssel, Gelderland, Flevoland)	CT-staff	1-6 months	No general experience with CT	3	2	3	2	4	3	3	3	2	2	3	2	3	3	3	3	2	3	4	1	0	3	2	2	1	4	1	1	2	2	3	3	2	1	2	2	2	3	1	2	2	2	2	2
18-35	Female	North (Friesland ,Groningen, Drenthe)	CT-staff	1-6 months	No general experience with CT	2	1	3	2	3	2	1	1	3	1	3	2	1	1	1	3	3	4	1	4	1	0	3	4	1	0	2	1	3	3	3	2	2	4	2	2	2	4	4	2	3	2	2	1
56-65+	Female	East (Overijssel, Gelderland, Flevoland)	CT-staff	1-2 years	No general experience with CT	4	3	4	2	1	3	3	3	3	3	3	2	4	3	3	2	2	3	3	3	2	2	3	2	2	2	1	3	1	3	3	3	2	2	3	2	2	3	2	3	3	3	3	3
36-55	Male	North (Friesland ,Groningen, Drenthe)	CT-staff	7-12 months	No general experience with CT	1	2	2	3	3	3	3	3	2	1	4	1	3	3	3	3	2	4	4	2	1	3	3	2	1	4	3	1	1	2	3	2	3	1	2	1	1	1	1	3	3	3	3	3
36-55	Male	South (Zeeland, Limburg, Noord-Brabant)	CT-staff	1-2 years	No general experience with CT	3	4	4	3	3	3	3	3	2	1	3	0	3	3	2	2	3	3	3	1	2	3	3	3	2	3	1	1	1	3	3	1	1	1	2	1	1	3	1	3	3	3	3	3
56-65+	Male	East (Overijssel, Gelderland, Flevoland)	CT-staff	1-2 years	No general experience with CT	2	3	2	3	3	3	3	3	3	3	3	1	3	3	3	3	3	3	3	3	3	3	3	3	3	3	3	3	3	3	3	3	3	3	3	3	3	3	3	3	3	3	3	3
56-65+	Female	North (Friesland ,Groningen, Drenthe)	CT-staff	7-12 months	No general experience with CT	2	2	2	1	2	2	2	2	3	3	3	2	3	3	3	3	3	2	3	3	2	2	3	2	2	3	2	2	2	3	3	3	3	2	2	2	2	3	2	2	2	2	2	3
36-55	Female	East (Overijssel, Gelderland, Flevoland)	PHS-doctor	1-2 years	6-10 years	1	1	3	0	2	1	1	1	2	0	2	3	3	3	2	2	3	4	0	4	2	1	0	4	2	0	3	3	3	4	4	4	2	2	2	2	2	4	2	3	3	3	3	4
18-35	Female	North (Friesland ,Groningen, Drenthe)	PHS-nurse	1-2 years	No general experience with CT	2	3	3	3	2	3	3	3	3	2	3	2	3	2	3	3	4	3	2	3	3	2	3	3	3	2	2	2	1	3	3	3	1	1	1	1	2	3	1	1	2	2	2	3
18-35	Female	East (Overijssel, Gelderland, Flevoland)	CT-staff	1-2 years	No general experience with CT	2	2	3	4	3	4	4	4	3	1	3	2	3	3	3	3	3	2	4	1	2	1	3	3	2	4	1	3	1	3	3	3	2	2	2	1	2	4	2	1	1	2	2	3
56-65+	Female	West (Utrecht, Noord-Holland, Zuid-Holland)	PHS-doctor	1-2 years	More than 10 years	1	1	1	2	2	2	2	2	3	3	2	3	3	2	3	2	2	2	3	3	2	2	3	3	2	2	2	2	2	3	3	3	3	3	3	2	2	3	3	3	3	3	2	2
18-35	Female	West (Utrecht, Noord-Holland, Zuid-Holland)	CT-staff	1-6 months	No general experience with CT	4	3	3	3	4	3	3	3	1	1	3	2	2	2	3	2	4	2	4	1	2	1	3	2	2	1	1	1	2	2	3	2	2	0	0	0	0	1	0	2	1	1	3	2
18-35	Male	West (Utrecht, Noord-Holland, Zuid-Holland)	CT-staff	1-6 months	No general experience with CT	3	3	4	1	3	1	1	2	3	3	3	2	3	3	3	3	3	4	4	3	1	2	3	2	0	1	3	3	2	4	4	4	3	2	3	1	2	3	3	3	3	2	4	4
18-35	Female	West (Utrecht, Noord-Holland, Zuid-Holland)	CT-staff	1-2 years	No general experience with CT	1	3	1	4	4	3	1	1	1	1	3	3	3	2	3	2	1	0	3	3	3	0	3	3	0	1	1	1	0	1	1	1	0	1	1	0	2	0	1	3	3	4	3	3
36-55	Female	South (Zeeland, Limburg, Noord-Brabant)	CT-staff	1-2 years	No general experience with CT	3	3	3	3	1	3	3	3	3	3	3	2	4	3	3	3	4	4	4	2	3	1	3	4	3	3	2	3	3	3	3	3	3	2	3	2	2	4	2	1	3	1	1	3
56-65+	Male	West (Utrecht, Noord-Holland, Zuid-Holland)	CT-staff	1-2 years	No general experience with CT	2	2	3	0	2	2	2	2	1	2	3	2	3	2	2	2	2	3	3	3	2	3	3	3	2	2	1	2	2	2	2	2	2	1	2	1	2	3	1	1	2	2	3	3
18-35	Male	West (Utrecht, Noord-Holland, Zuid-Holland)	CT-staff	1-2 years	No general experience with CT	3	3	3	1	0	3	3	4	1	1	1	2	4	3	2	3	1	3	4	0	0	4	1	1	0	1	0	2	0	3	3	4	2	2	2	2	0	3	2	0	2	0	0	3
18-35	Female	West (Utrecht, Noord-Holland, Zuid-Holland)	CT-staff	No specific COVID-19 CT experience	No general experience with CT	3	3	4	2	3	2	3	2	3	1	3	2	4	3	3	3	3	3	3	2	2	3	3	3	2	3	2	2	3	3	3	3	1	2	2	1	1	3	2	3	2	3	3	3
18-35	Female	East (Overijssel, Gelderland, Flevoland)	CT-staff	7-12 months	No general experience with CT	2	2	2	3	4	3	3	3	1	1	4	2	3	1	3	2	4	3	4	3	3	1	4	3	3	2	2	1	2	3	3	3	2	2	3	3	1	3	3	2	2	2	2	3
36-55	Female	East (Overijssel, Gelderland, Flevoland)	CT-staff	1-2 years	No general experience with CT	2	1	2	1	3	2	3	3	1	1	3	2	2	1	3	3	3	4	3	3	0	1	3	3	1	2	3	3	2	3	3	2	1	3	1	1	2	3	1	3	3	2	2	3
36-55	Female	East (Overijssel, Gelderland, Flevoland)	CT-staff	1-2 years	No general experience with CT	2	2	3	3	3	3	3	3	3	3	3	1	3	3	3	3	4	4	3	3	3	1	4	3	3	3	3	3	3	4	4	3	4	3	3	2	2	4	3	3	3	3	3	3
36-55	Female	East (Overijssel, Gelderland, Flevoland)	CT-staff	1-2 years	No general experience with CT	2	3	3	1	1	1	1	1	1	1	3	1	4	3	3	3	3	3	4	3	2	1	3	3	2	2	1	3	0	1	1	1	3	3	2	1	2	0	3	1	2	0	1	2
18-35	Female	North (Friesland ,Groningen, Drenthe)	CT-staff	1-6 months	No general experience with CT	3	3	3	3	1	3	2	3	3	3	3	2	3	1	3	2	4	3	3	3	3	1	3	3	3	3	3	3	3	3	3	3	2	3	2	1	2	3	2	2	2	2	2	2
36-55	Female	West (Utrecht, Noord-Holland, Zuid-Holland)	CT-staff	1-2 years	No general experience with CT	3	3	4	3	2	3	3	3	3	2	3	2	4	4	4	3	3	4	4	2	3	2	3	3	3	4	1	2	1	3	3	3	3	1	2	2	1	3	2	3	3	2	1	3
18-35	Female	West (Utrecht, Noord-Holland, Zuid-Holland)	CT-staff	1-2 years	No general experience with CT	3	3	3	2	4	2	2	2	2	1	3	2	3	3	3	3	4	3	3	3	4	1	4	4	4	2	1	1	1	2	3	2	2	1	2	1	2	2	2	3	3	3	3	3
18-35	Female	West (Utrecht, Noord-Holland, Zuid-Holland)	CT-staff	1-2 years	No general experience with CT	2	1	3	3	3	3	3	3	2	2	4	2	2	1	3	2	3	3	3	1	1	2	2	1	1	2	2	2	2	3	3	3	3	2	2	1	2	3	1	1	1	2	2	2
18-35	Female	East (Overijssel, Gelderland, Flevoland)	CT-staff	1-6 months	No general experience with CT	3	3	3	1	4	3	3	3	1	1	3	2	3	1	3	3	4	4	3	1	1	3	3	2	1	1	0	1	0	3	3	3	3	1	2	1	2	1	1	1	1	2	4	3
18-35	Female	West (Utrecht, Noord-Holland, Zuid-Holland)	CT-staff	1-2 years	No general experience with CT	3	3	4	1	3	2	2	2	2	2	3	2	3	3	2	2	3	3	3	3	2	2	3	2	1	2	1	2	2	3	4	3	2	2	2	1	2	1	1	2	2	2	1	3
56-65+	Female	West (Utrecht, Noord-Holland, Zuid-Holland)	CT-staff	1-2 years	No general experience with CT	2	3	3	2	3	3	3	3	3	3	3	1	3	3	3	3	3	4	3	2	3	2	3	3	3	3	1	1	1	2	2	2	2	1	3	2	1	2	1	1	1	1	1	2
36-55	Female	South (Zeeland, Limburg, Noord-Brabant)	CT-staff	7-12 months	No general experience with CT	2	3	3	3	3	3	3	3	1	2	3	2	3	3	3	3	3	1	4	0	3	1	2	1	3	3	2	1	2	2	1	2	3	2	1	2	1	2	2	1	1	1	2	2
18-35	Female	South (Zeeland, Limburg, Noord-Brabant)	CT-staff	1-2 years	No general experience with CT	3	2	3	3	4	4	4	4	3	2	3	1	4	3	3	3	3	3	4	1	2	2	2	2	2	3	2	2	1	2	2	3	1	1	1	1	2	2	1	2	2	1	2	3
56-65+	Male	Varying	CT-staff	1-2 years	No general experience with CT	1	2	2	3	3	3	3	3	1	0	3	1	4	2	2	2	3	2	4	2	2	3	3	3	2	4	1	1	1	2	3	2	2	1	2	1	2	1	1	1	1	1	1	3
18-35	Male	South (Zeeland, Limburg, Noord-Brabant)	CT-staff	1-2 years	No general experience with CT	3	3	3	1	2	2	2	2	2	1	2	2	3	2	3	2	3	4	3	3	1	3	4	3	1	0	1	2	1	1	2	1	2	1	2	1	2	1	1	3	3	3	3	3
18-35	Male	East (Overijssel, Gelderland, Flevoland)	CT-staff	1-2 years	No general experience with CT	2	3	3	3	4	2	3	2	1	0	3	2	3	3	4	4	4	4	3	4	2	1	3	4	2	2	1	1	2	2	3	3	2	1	2	0	2	1	1	2	1	2	2	1
36-55	Female	East (Overijssel, Gelderland, Flevoland)	CT-staff manager/coordinator	1-2 years	No general experience with CT	2	2	3	3	3	3	4	3	3	3	4	0	4	3	3	3	2	1	4	1	2	3	2	0	2	3	1	2	2	1	1	1	0	0	1	1	1	1	1	3	3	4	3	2
18-35	Female	West (Utrecht, Noord-Holland, Zuid-Holland)	PHS-doctor	1-2 years	No general experience with CT	3	2	3	0	3	2	2	1	3	3	2	3	3	2	2	2	3	2	3	3	2	1	3	3	1	1	2	2	2	3	3	3	2	2	3	1	3	2	2	2	2	2	3	3
18-35	Female	East (Overijssel, Gelderland, Flevoland)	CT-staff	1-2 years	No general experience with CT	3	3	3	2	3	2	3	2	3	3	4	2	3	2	3	2	3	3	4	3	3	0	3	3	3	1	3	3	2	3	3	3	3	2	2	1	2	2	3	2	1	1	1	2
18-35	Female	North (Friesland ,Groningen, Drenthe)	CT-staff	1-6 months	No general experience with CT	2	1	3	2	3	1	1	2	2	2	3	2	1	1	3	3	4	3	2	3	3	1	3	3	3	2	2	2	2	3	3	3	3	3	3	3	3	3	3	2	2	2	2	3
36-55	Female	West (Utrecht, Noord-Holland, Zuid-Holland)	CT-staff	1-2 years	No general experience with CT	1	1	2	3	3	3	3	3	3	3	3	1	3	3	3	3	3	3	3	2	2	2	3	3	3	3	2	3	2	3	3	3	2	1	3	2	1	3	1	2	3	2	3	3
18-35	Female	East (Overijssel, Gelderland, Flevoland)	CT-staff	1-6 months	No general experience with CT	2	2	3	1	1	2	2	2	3	1	2	3	3	3	3	3	3	4	4	3	2	2	3	3	2	2	3	3	3	3	3	3	3	3	3	3	2	3	3	4	3	4	4	4
18-35	Female	South (Zeeland, Limburg, Noord-Brabant)	CT-staff	1-2 years	No general experience with CT	3	3	3	3	3	3	3	3	3	2	3	2	3	2	3	3	3	3	3	2	3	1	3	3	2	2	2	2	2	3	3	3	3	1	1	1	1	2	1	3	2	3	2	2
36-55	Female	South (Zeeland, Limburg, Noord-Brabant)	CT-staff	1-2 years	No general experience with CT	1	2	2	1	3	2	2	2	4	2	3	1	3	1	2	2	3	3	4	2	1	2	3	3	2	2	1	1	1	1	1	1	1	1	1	1	1	1	1	1	1	1	1	2
18-35	Female	East (Overijssel, Gelderland, Flevoland)	PHS-doctor	1-2 years	3-5 years	1	1	2	1	3	2	2	1	3	1	3	2	2	2	3	2	4	4	3	3	1	1	4	4	2	2	2	2	3	3	4	3	3	2	3	3	2	3	2	2	3	2	3	3
36-55	Female	North (Friesland ,Groningen, Drenthe)	CT-staff	1-6 months	No general experience with CT	2	2	2	2	3	3	3	3	2	2	2	2	3	2	3	2	3	2	3	2	2	2	2	2	2	3	1	1	2	3	3	2	2	2	2	1	1	2	2	2	2	2	2	2
36-55	Female	East (Overijssel, Gelderland, Flevoland)	CT-staff	1-2 years	No general experience with CT	2	3	3	3	3	4	4	4	3	3	3	1	3	2	3	2	4	2	3	1	3	3	3	2	3	3	2	2	2	3	3	3	2	1	1	1	1	3	1	3	2	3	2	3
36-55	Male	East (Overijssel, Gelderland, Flevoland)	CT-staff	1-2 years	No general experience with CT	2	2	3	3	3	2	2	2	2	2	3	2	3	3	3	3	3	3	3	3	3	1	3	3	3	3	3	2	3	3	3	3	3	2	3	3	3	3	3	3	3	3	3	3
18-35	Female	West (Utrecht, Noord-Holland, Zuid-Holland)	CT-staff	1-6 months	No general experience with CT	2	2	3	3	3	2	2	1	2	2	2	2	2	1	1	2	4	3	2	2	3	2	3	4	3	2	3	2	1	2	4	1	0	1	2	0	2	2	0	3	3	3	2	2
18-35	Female	West (Utrecht, Noord-Holland, Zuid-Holland)	PHS-doctor	7-12 months	No general experience with CT	3	3	3	0	1	2	1	1	3	2	1	2	3	3	3	3	3	3	2	3	1	1	3	3	1	2	1	3	3	4	4	3	3	2	2	2	2	2	2	1	3	3	2	3
18-35	Female	West (Utrecht, Noord-Holland, Zuid-Holland)	CT-staff	1-6 months	No general experience with CT	3	4	3	0	1	1	1	1	1	1	4	2	2	3	3	1	3	3	3	3	1	2	3	3	1	1	3	3	4	3	3	3	3	4	4	1	2	4	4	2	3	2	3	2
18-35	Female	East (Overijssel, Gelderland, Flevoland)	CT-staff	1-2 years	No general experience with CT	2	2	2	2	1	2	2	2	3	3	2	2	3	2	3	3	3	3	3	3	2	2	3	3	2	2	1	3	1	3	3	3	3	3	3	2	2	3	3	2	3	3	2	2
18-35	Female	West (Utrecht, Noord-Holland, Zuid-Holland)	CT-staff	1-6 months	No general experience with CT	2	1	1	1	3	3	2	1	1	2	1	2	3	3	3	3	4	3	3	3	2	3	4	3	2	1	1	3	3	4	4	3	2	1	1	1	1	4	2	3	3	3	3	4
56-65+	Female	East (Overijssel, Gelderland, Flevoland)	CT-staff	1-2 years	No general experience with CT	1	2	2	3	3	3	3	3	1	2	4	2	4	4	3	3	3	4	4	3	2	1	4	3	2	3	1	1	1	2	2	1	1	2	3	1	2	2	2	0	1	0	2	1
18-35	Male	West (Utrecht, Noord-Holland, Zuid-Holland)	CT-staff	1-6 months	No general experience with CT	1	1	2	1	4	3	3	2	0	1	3	2	1	0	3	2	4	4	3	3	3	0	4	4	4	0	4	0	1	2	3	2	3	3	1	1	3	3	3	2	2	2	2	2
56-65+	Male	East (Overijssel, Gelderland, Flevoland)	CT-staff	1-2 years	No general experience with CT	2	3	4	2	2	3	3	3	3	3	4	0	4	3	3	2	4	4	4	4	4	2	4	4	3	4	3	3	2	2	2	2	2	3	2	3	2	4	3	3	3	2	2	3
56-65+	Female	East (Overijssel, Gelderland, Flevoland)	CT-staff	1-6 months	No general experience with CT	1	2	2	1	2	2	1	2	3	3	2	2	2	2	3	2	2	2	3	3	2	3	3	2	2	3	2	2	2	3	3	3	2	2	2	2	2	2	2	2	2	2	2	2
18-35	Female	East (Overijssel, Gelderland, Flevoland)	PHS-nurse	1-2 years	1-2 years	2	1	2	1	3	2	1	1	3	2	3	2	3	2	2	2	3	3	2	3	3	2	3	3	2	2	2	1	1	2	2	2	2	2	2	2	2	2	2	2	2	2	2	2
56-65+	Female	East (Overijssel, Gelderland, Flevoland)	CT-staff	1-2 years	No general experience with CT	1	1	2	2	3	2	3	3	3	2	3	2	4	3	3	3	4	3	4	3	3	1	4	3	3	3	3	2	3	3	4	3	2	2	2	2	3	4	2	2	2	3	3	3
18-35	Male	East (Overijssel, Gelderland, Flevoland)	CT-staff	1-2 years	No general experience with CT	0	1	3	0	0	2	1	2	2	1	3	2	3	1	1	0	0	4	3	2	0	1	4	3	3	3	3	2	3	4	4	3	3	3	4	0	3	4	1	3	3	2	3	2
18-35	Female	South (Zeeland, Limburg, Noord-Brabant)	CT-staff manager/coordinator	1-2 years	No general experience with CT	3	3	2	0	1	2	3	1	1	0	3	3	3	3	3	3	3	3	4	3	3	3	3	3	3	3	1	3	3	1	1	2	3	2	3	3	3	3	3	3	2	3	3	3
36-55	Female	East (Overijssel, Gelderland, Flevoland)	CT-staff	7-12 months	No general experience with CT	2	1	3	3	2	1	1	2	3	1	4	1	3	1	3	1	3	4	4	3	2	3	4	2	1	3	2	3	3	3	3	3	1	3	3	3	2	3	3	1	2	2	1	2
18-35	Female	West (Utrecht, Noord-Holland, Zuid-Holland)	CT-staff	1-6 months	No general experience with CT	1	1	1	2	1	3	3	2	3	1	3	2	3	2	2	2	3	2	4	2	1	3	3	2	1	3	3	3	2	2	1	2	2	3	4	3	3	3	3	2	2	1	1	2
56-65+	Female	East (Overijssel, Gelderland, Flevoland)	CT-staff	1-6 months	No general experience with CT	1	2	2	4	4	4	4	4	1	1	4	2	3	2	2	2	2	4	4	1	2	3	2	2	2	3	1	1	2	2	2	2	1	2	1	1	1	3	2	2	1	1	1	2
56-65+	Male	South (Zeeland, Limburg, Noord-Brabant)	CT-staff	7-12 months	No general experience with CT	2	3	2	4	4	4	4	4	3	3	4	1	3	2	3	3	3	2	4	1	3	2	3	3	3	4	2	2	3	3	3	3	3	4	3	3	3	4	4	3	2	3	3	3
18-35	Female	West (Utrecht, Noord-Holland, Zuid-Holland)	CT-staff	7-12 months	No general experience with CT	3	3	2	0	0	2	2	1	2	2	4	2	3	1	3	2	2	1	4	2	0	2	1	2	0	2	1	3	1	2	2	3	3	2	2	2	2	1	2	3	3	3	3	2
56-65+	Female	South (Zeeland, Limburg, Noord-Brabant)	PHS-nurse	1-2 years	3-5 years	4	4	4	0	2	1	0	0	3	3	2	2	3	3	3	3	3	2	3	4	3	1	4	4	3	2	3	2	3	4	4	4	3	2	3	2	2	4	2	3	3	3	3	3
18-35	Male	West (Utrecht, Noord-Holland, Zuid-Holland)	CT-staff manager/coordinator	1-2 years	No general experience with CT	1	2	2	2	4	3	3	3	3	1	4	1	4	4	4	3	1	4	4	1	0	4	3	1	0	4	0	1	1	1	1	1	0	0	0	0	0	2	0	3	2	2	1	3
36-55	Female	North (Friesland ,Groningen, Drenthe)	CT-staff	1-2 years	No general experience with CT	0	2	3	1	3	1	2	2	1	0	3	2	4	3	3	3	1	4	4	3	3	0	2	2	1	4	0	1	0	2	2	2	2	3	1	1	1	2	2	0	2	0	0	2
18-35	Female	South (Zeeland, Limburg, Noord-Brabant)	PHS-nurse	1-2 years	<1 year	0	0	4	1	2	2	1	2	2	1	3	2	1	1	3	3	1	3	3	3	2	2	4	3	2	2	1	2	2	3	3	3	0	2	1	1	1	2	1	2	3	2	1	2
18-35	Female	South (Zeeland, Limburg, Noord-Brabant)	CT-staff	1-2 years	No general experience with CT	3	3	3	2	2	2	1	1	3	2	3	2	3	2	2	2	3	3	3	3	2	1	3	3	2	1	4	3	4	3	3	3	2	1	3	2	3	3	1	1	2	1	1	1
36-55	Female	East (Overijssel, Gelderland, Flevoland)	CT-staff	1-2 years	No general experience with CT	1	2	2	2	3	3	3	3	2	1	3	2	3	3	1	2	3	3	3	1	2	3	3	3	1	3	2	1	1	2	2	2	2	3	2	2	2	3	3	1	1	1	2	3
36-55	Female	South (Zeeland, Limburg, Noord-Brabant)	Other(conversation coach, health educator, policy advisor)	1-2 years	No general experience with CT	3	3	3	0	2	2	2	2	3	3	3	2	2	2	1	1	4	2	3	3	3	3	3	3	3	2	2	2	2	3	3	3	2	2	2	2	2	3	2	2	2	2	2	3
18-35	Male	South (Zeeland, Limburg, Noord-Brabant)	CT-staff	1-2 years	No general experience with CT	2	3	4	1	3	1	2	2	3	1	0	1	3	1	3	1	4	4	4	3	2	1	4	4	2	1	3	3	3	3	3	3	2	1	2	2	2	3	2	3	3	3	3	3
36-55	Female	West (Utrecht, Noord-Holland, Zuid-Holland)	PHS-nurse	1-2 years	More than 10 years	3	3	2	2	2	1	1	2	2	3	3	1	3	3	3	2	3	2	2	3	3	2	4	3	3	2	2	2	1	3	2	3	3	3	3	2	2	3	3	2	2	2	2	2
56-65+	Female	East (Overijssel, Gelderland, Flevoland)	CT-staff	1-2 years	No general experience with CT	3	3	4	1	1	1	1	1	1	1	2	1	3	3	2	3	3	3	2	3	3	1	4	3	2	2	1	2	1	4	4	4	4	1	2	2	0	3	2	1	1	1	1	4
18-35	Female	East (Overijssel, Gelderland, Flevoland)	CT-staff	1-2 years	No general experience with CT	1	2	4	3	4	3	2	2	1	1	3	2	3	1	4	2	2	4	4	1	2	1	3	3	2	3	2	3	2	4	3	4	2	2	1	0	2	2	2	3	3	3	3	2
18-35	Female	West (Utrecht, Noord-Holland, Zuid-Holland)	CT-staff	1-2 years	No general experience with CT	1	1	4	1	3	1	1	1	3	1	3	2	3	3	3	3	3	3	1	3	1	2	3	2	1	1	3	3	2	3	3	3	3	3	3	3	2	3	3	2	2	2	3	3
36-55	Female	East (Overijssel, Gelderland, Flevoland)	CT-staff	1-6 months	No general experience with CT	1	2	2	1	1	2	1	2	1	1	4	2	4	3	3	2	3	1	4	2	1	3	4	4	1	3	2	2	3	3	3	3	3	2	3	3	2	3	2	2	2	2	2	3
18-35	Female	North (Friesland ,Groningen, Drenthe)	CT-staff	7-12 months	No general experience with CT	3	3	3	4	3	4	2	3	1	0	3	0	3	3	3	3	4	4	3	3	3	1	3	3	3	3	1	2	1	3	3	3	2	2	2	1	2	3	3	2	3	1	2	3
18-35	Female	South (Zeeland, Limburg, Noord-Brabant)	CT-staff	7-12 months	No general experience with CT	1	0	3	2	3	3	2	3	1	2	4	2	3	2	3	3	4	2	3	2	3	4	3	2	3	2	3	3	3	4	4	4	2	0	2	0	2	3	1	2	1	3	2	3
36-55	Female	North (Friesland ,Groningen, Drenthe)	CT-staff	1-2 years	No general experience with CT	2	2	3	2	2	3	2	2	3	1	2	2	3	2	3	2	3	3	3	3	3	1	3	3	3	1	2	2	2	3	4	3	3	3	3	3	2	3	3	3	3	3	3	3
56-65+	Female	West (Utrecht, Noord-Holland, Zuid-Holland)	CT-staff	1-2 years	No general experience with CT	2	2	2	1	1	1	1	1	3	1	1	2	3	3	2	2	2	3	2	3	1	3	3	3	1	2	3	2	3	3	4	3	3	3	3	3	2	3	4	3	3	2	3	4
[truncated: 23 more columns]
